# Supplementary material for: 3-Methyl-1,2,4-triazolo[3,4-a]phthalazine monohydrate
Source: Acta Crystallogr Sect E Struct Rep Online. 2009 Oct 10;65(Pt 11):o2694. doi: 10.1107/S1600536809040677 (PMC2971311; doi:10.1107/S1600536809040677)
Supplement: Supplementary file 1 [file e-65-o2694-sup1.cif]

##############################################################################
###                                                                        ###
###        Electronic paper (Acta Crystallographica Section E)             ###
###                                                                        ###
##############################################################################
#                                                                            #
# This CIF contains the data in a paper accepted for publication in Acta     #
# Crystallographica Section E. It conforms to the requirements of Notes      #
# for Authors for Section E, and has been peer reviewed under the auspices   #
# of the IUCr Commission on Journals.                                        #
#                                                                            #
# Full details of the Crystallographic Information File format               #
# are given in the paper "The Crystallographic Information File (CIF):       #
# a New Standard Archive File for Crystallography" by S. R. Hall, F. H.      #
# Allen and I. D. Brown [Acta Cryst. (1991), A47, 655-685].                  #
#                                                                            #
# The current version of the core CIF dictionary is obtainable from          #
# ftp://ftp.iucr.org/pub/cif_core.dic. The current version number is 2.4.    #
#                                                                            #
# Software is freely available for graphical display of the structure(s) in  #
# this CIF.  For information consult the CIF home page http://www.iucr.org/  #
# cif/home.html                                                              #
#                                                                            #
# This file may be used for bona fide research purposes within the           #
# scientific community so long as proper attribution is given to the journal # 
# article from which it was obtained.                                        #
#                                                                            #
##############################################################################
                                             
data_I
_audit_creation_method     SHELXL-97
_chemical_name_systematic
;
3-Methyl-1,2,4-triazolo[3,4-<i>a</i>]phthalazine monohydrate
;
_chemical_name_common     ?
_chemical_formula_moiety     'C10 H8 N4, H2 O'
_chemical_formula_sum     'C10 H10 N4 O'
_chemical_formula_iupac     'C10 H8 N4, H2 O'
_chemical_formula_weight     202.22
_chemical_melting_point     ?
_symmetry_cell_setting     triclinic
_symmetry_space_group_name_H-M     'P -1'
_symmetry_space_group_name_Hall     '-P 1'
loop_
    _symmetry_equiv_pos_as_xyz
    'x, y, z'
    '-x, -y, -z'
_cell_length_a     7.3009(9)
_cell_length_b     7.9253(9)
_cell_length_c     9.2755(10)
_cell_angle_alpha     109.663(10)
_cell_angle_beta     104.910(10)
_cell_angle_gamma     95.830(9)
_cell_volume     477.83(10)
_cell_formula_units_Z     2
_cell_measurement_reflns_used     2647
_cell_measurement_theta_min     6.3992
_cell_measurement_theta_max     75.6171
_cell_measurement_temperature     295(2)
_exptl_crystal_description     block
_exptl_crystal_colour     colourless
_exptl_crystal_size_max     0.4
_exptl_crystal_size_mid     0.2
_exptl_crystal_size_min     0.1
_exptl_crystal_density_diffrn     1.405
_exptl_crystal_density_method     'not measured'
_exptl_crystal_F_000     212
_exptl_absorpt_coefficient_mu     0.796
_exptl_absorpt_correction_type     multi-scan
_exptl_absorpt_process_details
;
(CrysAlis Pro; Oxford Diffraction, 2009)
;
_exptl_absorpt_correction_T_min     0.831
_exptl_absorpt_correction_T_max     0.932
_exptl_special_details
;
;
_diffrn_ambient_temperature     295(2)
_diffrn_radiation_type     'Cu K\a'
_diffrn_radiation_wavelength     1.5418
_diffrn_radiation_source     'Nova (Cu) X-ray Source'
_diffrn_radiation_monochromator     'mirror'
_diffrn_measurement_device_type
                  'Oxford Diffraction SuperNova (single source at offset) Atlas'
_diffrn_measurement_method     \w
_diffrn_detector_area_resol_mean     5.2679
_diffrn_reflns_number     2893
_diffrn_reflns_av_R_equivalents     0.0236
_diffrn_reflns_av_sigmaI/netI     0.0186
_diffrn_reflns_theta_min     6.41
_diffrn_reflns_theta_max     69.98
_diffrn_reflns_theta_full     69.98
_diffrn_measured_fraction_theta_max     0.973
_diffrn_measured_fraction_theta_full     0.973
_diffrn_reflns_limit_h_min     -7
_diffrn_reflns_limit_h_max     8
_diffrn_reflns_limit_k_min     -9
_diffrn_reflns_limit_k_max     9
_diffrn_reflns_limit_l_min     -10
_diffrn_reflns_limit_l_max     11
_refine_special_details
;
Refinement of <i>F</i>^2^ against ALL reflections. The weighted <i>R</i>-factor
<i>wR</i> and goodness of fit <i>S</i> are based on <i>F</i>^2^, conventional
<i>R</i>-factors <i>R</i> are based on <i>F</i>, with <i>F</i> set to zero for
negative <i>F</i>^2^. The threshold expression of <i>F</i>^2^ >
\s(<i>F</i>^2^) is used only for calculating <i>R</i>-factors(gt) <i>etc</i>.
and is not relevant to the choice of reflections for refinement.
<i>R</i>-factors based on <i>F</i>^2^ are statistically about twice as large
as those based on <i>F</i>, and <i>R</i>- factors based on ALL data will be
even larger.
;
_reflns_number_total     1772
_reflns_number_gt     1615
_reflns_threshold_expression     I>2\s(I)
_refine_ls_structure_factor_coef     Fsqd
_refine_ls_matrix_type     full
_refine_ls_R_factor_all     0.0598
_refine_ls_R_factor_gt     0.0567
_refine_ls_wR_factor_gt     0.1450
_refine_ls_wR_factor_ref     0.1471
_refine_ls_goodness_of_fit_ref     1.120
_refine_ls_restrained_S_all     1.120
_refine_ls_number_reflns     1772
_refine_ls_number_parameters     164
_refine_ls_number_restraints     0
_refine_ls_hydrogen_treatment     mixed
_refine_ls_weighting_scheme     calc
_refine_ls_weighting_details
            'calc w=1/[\s^2^(Fo^2^)+(0.07P)^2^+0.128P] where P=(Fo^2^+2Fc^2^)/3'
_atom_sites_solution_hydrogens     geom
_atom_sites_solution_primary     direct
_atom_sites_solution_secondary     difmap
_refine_ls_shift/su_max     0.000
_refine_ls_shift/su_mean     0.000
_refine_diff_density_max     0.200
_refine_diff_density_min     -0.165
_refine_ls_extinction_method     none
_refine_ls_extinction_coef     ?
loop_
    _atom_type_symbol
    _atom_type_description
    _atom_type_scat_dispersion_real
    _atom_type_scat_dispersion_imag
    _atom_type_scat_source
    'C' 'C' 0.0033 0.0016
                         'International Tables Vol C Tables 4.2.6.8 and 6.1.1.4'
    'H' 'H' 0.0000 0.0000
                         'International Tables Vol C Tables 4.2.6.8 and 6.1.1.4'
    'N' 'N' 0.0061 0.0033
                         'International Tables Vol C Tables 4.2.6.8 and 6.1.1.4'
    'O' 'O' 0.0106 0.0060
                         'International Tables Vol C Tables 4.2.6.8 and 6.1.1.4'
_computing_data_collection     'CrysAlis Pro (Oxford Diffraction, 2009)'
_computing_cell_refinement     'CrysAlis Pro (Oxford Diffraction, 2009)'
_computing_data_reduction     'CrysAlis Pro (Oxford Diffraction, 2009)'
_computing_structure_solution     'SIR92 (Altomare <i>et al.</i>,  1993)'
_computing_structure_refinement     'SHELXL97 (Sheldrick, 2008)'
_computing_molecular_graphics     'XP (Siemens, 1989)'
_computing_publication_material     'SHELXL97 (Sheldrick, 2008)'
loop_
    _atom_site_type_symbol
    _atom_site_label
    _atom_site_fract_x
    _atom_site_fract_y
    _atom_site_fract_z
    _atom_site_U_iso_or_equiv
    _atom_site_adp_type
    _atom_site_calc_flag
    _atom_site_refinement_flags
    _atom_site_occupancy
    _atom_site_disorder_assembly
    _atom_site_disorder_group
    N N1 0.0820(2) 0.4413(2) 0.25290(18) 0.0576(5) Uani d . 1 . .
    N N2 -0.0116(2) 0.2599(2) 0.16838(18) 0.0585(5) Uani d . 1 . .
    C C3 0.0258(2) 0.1699(3) 0.2642(2) 0.0504(4) Uani d . 1 . .
    C C31 -0.0377(3) -0.0275(3) 0.2252(2) 0.0629(5) Uani d . 1 . .
    H H31A -0.1301 -0.0825 0.1193 0.094 Uiso d R 1 . .
    H H31B -0.0966 -0.0436 0.3024 0.094 Uiso d R 1 . .
    H H31C 0.0722 -0.0847 0.2287 0.094 Uiso d R 1 . .
    N N4 0.1420(2) 0.2902(2) 0.41193(16) 0.0455(4) Uani d . 1 . .
    N N5 0.2127(2) 0.2489(2) 0.54647(17) 0.0530(4) Uani d . 1 . .
    C C6 0.3218(3) 0.3879(3) 0.6698(2) 0.0533(5) Uani d . 1 . .
    H H6 0.372(3) 0.360(3) 0.765(3) 0.070(6) Uiso d . 1 . .
    C C7 0.3736(2) 0.5716(2) 0.6764(2) 0.0477(4) Uani d . 1 . .
    C C8 0.4993(3) 0.7118(3) 0.8151(2) 0.0562(5) Uani d . 1 . .
    H H8 0.557(4) 0.683(3) 0.913(3) 0.080(7) Uiso d . 1 . .
    C C9 0.5466(3) 0.8835(3) 0.8153(3) 0.0600(5) Uani d . 1 . .
    H H9 0.636(3) 0.978(3) 0.909(3) 0.067(6) Uiso d . 1 . .
    C C10 0.4682(3) 0.9207(3) 0.6786(3) 0.0613(5) Uani d . 1 . .
    H H10 0.506(4) 1.043(4) 0.685(3) 0.080(7) Uiso d . 1 . .
    C C11 0.3434(3) 0.7866(3) 0.5412(2) 0.0573(5) Uani d . 1 . .
    H H11 0.283(3) 0.805(3) 0.447(3) 0.074(7) Uiso d . 1 . .
    C C12 0.2970(2) 0.6096(2) 0.5382(2) 0.0467(4) Uani d . 1 . .
    C C13 0.1741(2) 0.4575(3) 0.4000(2) 0.0466(4) Uani d . 1 . .
    O O1W 0.2725(3) 0.6362(3) 0.0877(2) 0.0876(6) Uani d . 1 . .
    H H1W2 0.198(6) 0.571(6) 0.125(5) 0.143(14) Uiso d . 1 . .
    H H1W1 0.197(4) 0.662(4) 0.018(4) 0.092(9) Uiso d . 1 . .
loop_
    _atom_site_aniso_label
    _atom_site_aniso_U_11
    _atom_site_aniso_U_22
    _atom_site_aniso_U_33
    _atom_site_aniso_U_12
    _atom_site_aniso_U_13
    _atom_site_aniso_U_23
    N1 0.0568(9) 0.0734(11) 0.0449(8) 0.0125(8) 0.0080(7) 0.0313(8)
    N2 0.0558(9) 0.0759(11) 0.0431(8) 0.0143(8) 0.0092(6) 0.0263(8)
    C3 0.0470(9) 0.0637(11) 0.0399(9) 0.0137(8) 0.0129(7) 0.0185(8)
    C31 0.0655(12) 0.0629(12) 0.0510(10) 0.0102(9) 0.0132(9) 0.0145(9)
    N4 0.0483(8) 0.0565(8) 0.0363(7) 0.0158(6) 0.0120(6) 0.0228(6)
    N5 0.0653(9) 0.0569(9) 0.0416(8) 0.0159(7) 0.0124(7) 0.0265(7)
    C6 0.0634(11) 0.0610(11) 0.0382(9) 0.0159(8) 0.0103(8) 0.0253(8)
    C7 0.0495(9) 0.0572(10) 0.0413(9) 0.0157(7) 0.0159(7) 0.0218(8)
    C8 0.0594(11) 0.0645(11) 0.0429(9) 0.0142(9) 0.0142(8) 0.0191(8)
    C9 0.0565(11) 0.0608(11) 0.0555(11) 0.0067(9) 0.0189(9) 0.0136(9)
    C10 0.0616(11) 0.0558(11) 0.0717(13) 0.0122(9) 0.0251(10) 0.0274(10)
    C11 0.0586(11) 0.0634(11) 0.0599(11) 0.0164(8) 0.0184(9) 0.0345(9)
    C12 0.0444(8) 0.0585(10) 0.0451(9) 0.0165(7) 0.0168(7) 0.0255(8)
    C13 0.0454(8) 0.0595(10) 0.0435(9) 0.0164(7) 0.0150(7) 0.0275(8)
    O1W 0.0682(10) 0.1226(15) 0.0838(12) 0.0115(9) 0.0052(8) 0.0695(12)
_geom_special_details
;
All e.s.d.'s (except the e.s.d. in the dihedral angle between two l.s. planes)
are estimated using the full covariance matrix. The cell e.s.d.'s are taken
into account individually in the estimation of e.s.d.'s in distances, angles
and torsion angles; correlations between e.s.d.'s in cell parameters are only
used when they are defined by crystal symmetry. An approximate (isotropic)
treatment of cell e.s.d.'s is used for estimating e.s.d.'s involving l.s.
planes.
;
loop_
    _geom_bond_atom_site_label_1
    _geom_bond_atom_site_label_2
    _geom_bond_site_symmetry_2
    _geom_bond_distance
    _geom_bond_publ_flag
    N1 C13 . 1.312(2) ?
    N1 N2 . 1.384(2) ?
    N2 C3 . 1.309(2) ?
    C3 N4 . 1.365(2) ?
    C3 C31 . 1.476(3) ?
    C31 H31A . 0.9600 ?
    C31 H31B . 0.9600 ?
    C31 H31C . 0.9600 ?
    N4 C13 . 1.369(2) ?
    N4 N5 . 1.3818(18) ?
    N5 C6 . 1.289(2) ?
    C6 C7 . 1.443(3) ?
    C6 H6 . 0.97(2) ?
    C7 C8 . 1.398(3) ?
    C7 C12 . 1.404(2) ?
    C8 C9 . 1.369(3) ?
    C8 H8 . 1.01(3) ?
    C9 C10 . 1.391(3) ?
    C9 H9 . 0.96(2) ?
    C10 C11 . 1.370(3) ?
    C10 H10 . 0.96(3) ?
    C11 C12 . 1.399(3) ?
    C11 H11 . 0.94(3) ?
    C12 C13 . 1.432(3) ?
    O1W H1W2 . 0.92(5) ?
    O1W H1W1 . 0.83(3) ?
loop_
    _geom_angle_atom_site_label_1
    _geom_angle_atom_site_label_2
    _geom_angle_atom_site_label_3
    _geom_angle_site_symmetry_1
    _geom_angle_site_symmetry_3
    _geom_angle
    _geom_angle_publ_flag
    C13 N1 N2 . . 107.24(15) ?
    C3 N2 N1 . . 108.84(14) ?
    N2 C3 N4 . . 108.18(16) ?
    N2 C3 C31 . . 127.98(17) ?
    N4 C3 C31 . . 123.82(16) ?
    C3 C31 H31A . . 109.5 ?
    C3 C31 H31B . . 109.5 ?
    H31A C31 H31B . . 109.5 ?
    C3 C31 H31C . . 109.5 ?
    H31A C31 H31C . . 109.5 ?
    H31B C31 H31C . . 109.5 ?
    C3 N4 C13 . . 106.81(14) ?
    C3 N4 N5 . . 126.01(15) ?
    C13 N4 N5 . . 127.18(15) ?
    C6 N5 N4 . . 113.22(14) ?
    N5 C6 C7 . . 126.56(16) ?
    N5 C6 H6 . . 113.6(14) ?
    C7 C6 H6 . . 119.8(14) ?
    C8 C7 C12 . . 119.14(17) ?
    C8 C7 C6 . . 122.10(16) ?
    C12 C7 C6 . . 118.75(16) ?
    C9 C8 C7 . . 120.13(18) ?
    C9 C8 H8 . . 121.1(14) ?
    C7 C8 H8 . . 118.7(14) ?
    C8 C9 C10 . . 120.41(19) ?
    C8 C9 H9 . . 119.8(14) ?
    C10 C9 H9 . . 119.8(14) ?
    C11 C10 C9 . . 120.85(19) ?
    C11 C10 H10 . . 122.1(15) ?
    C9 C10 H10 . . 117.0(15) ?
    C10 C11 C12 . . 119.35(18) ?
    C10 C11 H11 . . 124.5(15) ?
    C12 C11 H11 . . 116.2(15) ?
    C11 C12 C7 . . 120.10(18) ?
    C11 C12 C13 . . 124.20(16) ?
    C7 C12 C13 . . 115.70(16) ?
    N1 C13 N4 . . 108.93(16) ?
    N1 C13 C12 . . 132.48(17) ?
    N4 C13 C12 . . 118.57(15) ?
    H1W2 O1W H1W1 . . 107(3) ?
loop_
    _geom_torsion_atom_site_label_1
    _geom_torsion_atom_site_label_2
    _geom_torsion_atom_site_label_3
    _geom_torsion_atom_site_label_4
    _geom_torsion_site_symmetry_1
    _geom_torsion_site_symmetry_2
    _geom_torsion_site_symmetry_3
    _geom_torsion_site_symmetry_4
    _geom_torsion
    _geom_torsion_publ_flag
    C13 N1 N2 C3 . . . . -0.4(2) ?
    N1 N2 C3 N4 . . . . 0.5(2) ?
    N1 N2 C3 C31 . . . . -177.91(17) ?
    N2 C3 N4 C13 . . . . -0.45(19) ?
    C31 C3 N4 C13 . . . . 178.04(16) ?
    N2 C3 N4 N5 . . . . 179.64(14) ?
    C31 C3 N4 N5 . . . . -1.9(3) ?
    C3 N4 N5 C6 . . . . 178.98(16) ?
    C13 N4 N5 C6 . . . . -0.9(2) ?
    N4 N5 C6 C7 . . . . -0.6(3) ?
    N5 C6 C7 C8 . . . . -177.53(18) ?
    N5 C6 C7 C12 . . . . 1.6(3) ?
    C12 C7 C8 C9 . . . . 0.0(3) ?
    C6 C7 C8 C9 . . . . 179.10(17) ?
    C7 C8 C9 C10 . . . . 0.8(3) ?
    C8 C9 C10 C11 . . . . -0.4(3) ?
    C9 C10 C11 C12 . . . . -0.9(3) ?
    C10 C11 C12 C7 . . . . 1.7(3) ?
    C10 C11 C12 C13 . . . . -177.70(16) ?
    C8 C7 C12 C11 . . . . -1.3(3) ?
    C6 C7 C12 C11 . . . . 179.58(15) ?
    C8 C7 C12 C13 . . . . 178.19(14) ?
    C6 C7 C12 C13 . . . . -0.9(2) ?
    N2 N1 C13 N4 . . . . 0.06(19) ?
    N2 N1 C13 C12 . . . . 178.52(17) ?
    C3 N4 C13 N1 . . . . 0.23(19) ?
    N5 N4 C13 N1 . . . . -179.86(14) ?
    C3 N4 C13 C12 . . . . -178.47(13) ?
    N5 N4 C13 C12 . . . . 1.4(3) ?
    C11 C12 C13 N1 . . . . 0.7(3) ?
    C7 C12 C13 N1 . . . . -178.71(17) ?
    C11 C12 C13 N4 . . . . 179.08(15) ?
    C7 C12 C13 N4 . . . . -0.4(2) ?
loop_
    _geom_hbond_atom_site_label_D
    _geom_hbond_atom_site_label_H
    _geom_hbond_atom_site_label_A
    _geom_hbond_site_symmetry_A
    _geom_hbond_distance_DH
    _geom_hbond_distance_HA
    _geom_hbond_distance_DA
    _geom_hbond_angle_DHA
    O1W H1W2 N1 . 0.92(5) 2.08(5) 2.987(2) 168(4)
    O1W H1W1 N2 2_565 0.83(3) 2.21(3) 3.043(2) 177(3)
data_global
_journal_date_recd_electronic     2009-10-02
_journal_date_accepted     2009-10-06
_journal_name_full     'Acta Crystallographica, Section E'
_journal_year     2009
_journal_volume     65
_journal_issue     11
_journal_page_first     o2694
_journal_page_last     o2694
_journal_paper_category     QO
_journal_coeditor_code     NC2160
_publ_contact_author
;
Maciej Kubicki
Faculty of Chemistry
Adam Mickiewicz University
Grunwaldzka 6
60-780 Pozna\'n
Poland
;
_publ_contact_author_email     mkubicki@amu.edu.pl
_publ_section_title
;
3-Methyl-1,2,4-triazolo[3,4-<i>a</i>]phthalazine monohydrate
;
loop_
    _publ_author_name
    _publ_author_address
    'Dutkiewicz, Grzegorz'
;
Department of Chemistry
Adam Mickiewicz University
Grunwaldzka 6
60-780 Pozna\'n
Poland
;
    'Chidan Kumar, C. S.'
;
Department of Studies in Chemistry
University of Mysore
Manasagangotri
Mysore 570 006
India
;
    'Yathirajan, H. S.'
;
Department of Studies in Chemistry
University of Mysore
Manasagangotri
Mysore 570 006
India
;
    'Mayekar, A. N.'
;
Sequent Scientific Ltd
New Mangalore 575 011
India
;
    'Kubicki, Maciej'
;
Department of Chemistry
Adam Mickiewicz University
Grunwaldzka 6
60-780 Pozna\'n
Poland
;
_publ_section_synopsis     .
