# Supplementary material for: 3-Methyl-1,2,4-triazolo[3,4-a]phthalazine monohydrate
Source: Acta Crystallogr Sect E Struct Rep Online. 2009 Oct 10;65(Pt 11):o2694. doi: 10.1107/S1600536809040677 (PMC2971311; doi:10.1107/S1600536809040677)
Supplement: Supplementary file 2 [file e-65-o2694-Isup2.hkl]

#
# h,k,l, Fc-squared, Fo-squared, sigma(Fo-squared) and status flag
#
data_I
_shelx_title '                                     hsy904 in P1'
_shelx_refln_list_code          4
_shelx_F_calc_maximum       25.27
_exptl_crystal_F_000       212.00
_reflns_d_resolution_high  0.8204
 
loop_
 _symmetry_equiv_pos_as_xyz
 'x, y, z'
 '-x, -y, -z'
 
_cell_length_a     7.3009
_cell_length_b     7.9253
_cell_length_c     9.2755
_cell_angle_alpha 109.663
_cell_angle_beta  104.910
_cell_angle_gamma  95.830
 
_shelx_F_squared_multiplier     1.000
 
loop_
 _refln_index_h
 _refln_index_k
 _refln_index_l
 _refln_F_squared_calc
 _refln_F_squared_meas
 _refln_F_squared_sigma
 _refln_observed_status
   1   0   0       27.48       25.61      0.16 o
   2   0   0       98.34       95.98      0.20 o
   3   0   0       56.40       60.57      0.25 o
   4   0   0       96.23      104.53      9.75 o
   5   0   0        8.09        6.52      0.19 o
   6   0   0       57.29       62.73      0.36 o
   7   0   0        0.60        0.53      0.08 o
   8   0   0        0.01        0.21      0.08 o
  -8   1   0        0.22        0.18      0.05 o
  -7   1   0        1.84        2.80      0.14 o
  -6   1   0        1.30        1.73      0.14 o
  -5   1   0       11.82       16.02      0.26 o
  -4   1   0        1.77        1.06      0.08 o
  -3   1   0       28.86       25.44      0.26 o
  -1   1   0        2.43        1.66      0.11 o
   1   1   0       41.62       46.24      2.89 o
   2   1   0       59.76       60.35      0.59 o
   3   1   0      149.54      123.66      1.95 o
   4   1   0      263.66      267.25      0.51 o
   5   1   0       14.88       14.89      0.19 o
   6   1   0        0.94        0.91      0.16 o
   7   1   0        1.34        1.51      0.13 o
   8   1   0        0.06        0.00      0.06 o
  -8   2   0        0.02        0.01      0.04 o
  -7   2   0        4.01        4.82      0.14 o
  -6   2   0       17.05       16.78      0.21 o
  -5   2   0       23.28       30.10      0.32 o
  -4   2   0       24.89       21.98      0.23 o
  -3   2   0       58.81       53.58      0.81 o
  -2   2   0       48.99       67.35      3.26 o
  -1   2   0       11.66       13.20      0.33 o
   0   2   0      128.08      138.29      1.57 o
   1   2   0       54.07       79.41      8.66 o
   2   2   0      151.43      153.62      9.57 o
   3   2   0       35.96       36.21      0.35 o
   4   2   0       64.86       59.44      0.33 o
   5   2   0       60.63       59.78      1.11 o
   6   2   0       13.61       15.18      0.94 o
   7   2   0        0.36        0.11      0.08 o
  -8   3   0        0.05        0.06      0.05 o
  -7   3   0       24.09       24.51      0.23 o
  -6   3   0        4.58        4.54      0.37 o
  -5   3   0       34.70       29.33      0.71 o
  -4   3   0      134.87      140.49      2.14 o
  -3   3   0      109.05      111.71      5.38 o
  -2   3   0        5.69        5.77      0.16 o
  -1   3   0      127.33      152.96      0.56 o
   0   3   0       93.54       94.03     11.78 o
   1   3   0       12.46        9.23      0.67 o
   2   3   0       43.53       48.12      3.81 o
   3   3   0       56.69       53.89      0.34 o
   4   3   0        3.07        2.58      0.06 o
   5   3   0       15.62       15.08      0.13 o
   6   3   0        0.95        1.18      0.29 o
   7   3   0        0.58        0.70      0.08 o
  -8   4   0        3.86        3.65      0.08 o
  -7   4   0       22.46       15.21      0.14 o
  -6   4   0        8.68        7.80      0.23 o
  -5   4   0        0.68        0.77      0.05 o
  -4   4   0        0.02        2.11      0.09 o
  -3   4   0       36.00       52.22      0.38 o
  -2   4   0        7.47        9.39      0.15 o
  -1   4   0      341.85      357.82     11.54 o
   0   4   0        4.88        5.78      0.28 o
   1   4   0      109.30      108.52      0.71 o
   2   4   0       90.23       80.48      6.27 o
   3   4   0       13.44       13.06      0.18 o
   4   4   0        0.79        0.64      0.04 o
   5   4   0       54.37       59.91      0.86 o
   6   4   0        1.99        2.19      0.11 o
  -8   5   0        0.79        0.43      0.03 o
  -7   5   0        2.57        2.16      0.18 o
  -6   5   0        0.60        0.50      0.06 o
  -5   5   0        0.01        0.00      0.03 o
  -4   5   0        8.80        9.43      0.55 o
  -3   5   0      146.72      172.92      0.70 o
  -2   5   0        7.83        8.31      0.15 o
  -1   5   0       88.94       87.40      0.44 o
   0   5   0        6.10        4.73      0.20 o
   1   5   0       12.66       11.70      2.08 o
   2   5   0      197.50      180.15      2.78 o
   3   5   0      189.27      186.05      0.49 o
   4   5   0        0.65        0.78      0.05 o
   5   5   0        0.00        0.00      0.06 o
  -7   6   0        0.08        0.03      0.03 o
  -6   6   0        8.40        7.39      0.13 o
  -5   6   0        4.02        2.91      0.17 o
  -4   6   0        5.98        5.68      0.09 o
  -3   6   0        0.61        0.45      0.12 o
  -2   6   0        2.86        2.52      0.37 o
  -1   6   0        7.54        8.12      0.11 o
   0   6   0       67.17       60.77      0.92 o
   1   6   0       66.32       59.57      0.32 o
   2   6   0        4.56        3.24      0.08 o
   3   6   0        1.43        1.61      0.07 o
   4   6   0        1.63        1.38      0.12 o
  -6   7   0        0.60        0.59      0.05 o
  -5   7   0        2.55        2.63      0.48 o
  -4   7   0        1.23        1.19      0.08 o
  -3   7   0        0.04        0.01      0.03 o
  -2   7   0       31.05       28.39      0.32 o
  -1   7   0       12.33       10.12      0.21 o
   0   7   0       10.73        8.22      0.17 o
   1   7   0        3.07        3.15      0.10 o
   2   7   0        0.00        0.11      0.07 o
   3   7   0        3.45        6.14      0.38 o
   4   7   0        3.88        6.11      0.09 o
  -5   8   0        0.00        0.00      0.03 o
  -4   8   0       12.81       13.20      0.17 o
  -3   8   0        6.55        5.35      0.14 o
  -2   8   0        3.16        3.23      0.12 o
  -1   8   0        0.12        0.22      0.07 o
   0   8   0        0.00        0.08      0.09 o
   1   8   0        0.59        0.89      0.09 o
   2   8   0        2.04        2.90      0.10 o
  -2   9   0        0.91        0.87      0.06 o
  -1   9   0        0.85        1.06      0.06 o
   0  -9   1        2.52        2.88      0.08 o
   1  -9   1        1.40        2.08      0.05 o
   2  -9   1        0.29        0.36      0.05 o
   3  -9   1        0.80        0.44      0.03 o
  -3  -8   1        1.02        1.44      0.07 o
  -2  -8   1        0.46        0.56      0.08 o
  -1  -8   1        0.10        0.28      0.08 o
   0  -8   1        0.05        0.03      0.04 o
   1  -8   1        2.05        2.02      0.10 o
   2  -8   1       25.83       24.75      0.29 o
   3  -8   1        3.67        3.62      0.11 o
   4  -8   1        0.73        0.95      0.12 o
   5  -8   1        2.24        2.45      0.43 o
  -4  -7   1        0.40        0.65      0.08 o
  -3  -7   1        5.94        6.03      0.16 o
  -2  -7   1        0.06        0.12      0.04 o
  -1  -7   1        0.01        0.01      0.03 o
   0  -7   1        0.88        0.25      0.05 o
   1  -7   1        6.96        6.82      0.18 o
   2  -7   1       12.10        9.83      0.19 o
   3  -7   1        0.87        0.71      0.12 o
   4  -7   1        0.63        0.45      0.04 o
   5  -7   1        0.47        0.76      0.26 o
   6  -7   1       24.99       20.79      0.17 o
  -5  -6   1        4.77        7.20      0.12 o
  -4  -6   1        0.17        0.03      0.04 o
  -3  -6   1        0.20        0.22      0.07 o
  -2  -6   1      102.81      102.65      0.38 o
  -1  -6   1       12.75       10.87      0.11 o
   0  -6   1       35.95       32.78      1.06 o
   1  -6   1        4.79        4.08      0.11 o
   2  -6   1        2.74        2.49      0.18 o
   3  -6   1        3.35        3.47      0.16 o
   4  -6   1        0.00        0.02      0.03 o
   5  -6   1        6.92        6.29      0.13 o
   6  -6   1       11.40        9.07      0.14 o
   7  -6   1        0.10        0.04      0.03 o
  -5  -5   1        1.80        1.74      0.08 o
  -4  -5   1       30.29       33.50      0.62 o
  -3  -5   1       51.12       45.39      0.50 o
  -2  -5   1       54.81       51.53      0.21 o
  -1  -5   1        1.44        1.99      0.05 o
   0  -5   1       12.66       13.23      0.11 o
   1  -5   1       53.37       70.76      0.43 o
   2  -5   1       91.48      113.47      0.55 o
   3  -5   1       22.13       33.99      0.32 o
   4  -5   1        1.50        1.52      0.08 o
   5  -5   1        8.62        7.73      0.16 o
   6  -5   1        2.36        2.45      0.09 o
   7  -5   1        0.17        0.07      0.03 o
  -7  -4   1        0.03        0.09      0.05 o
  -6  -4   1        0.18        0.15      0.06 o
  -5  -4   1      105.48      110.87      0.28 o
  -4  -4   1       40.44       38.44      0.22 o
  -3  -4   1        7.39        7.03      0.14 o
  -2  -4   1       10.74        7.42      0.11 o
  -1  -4   1       61.24       59.03      1.12 o
   0  -4   1      250.50      250.44      0.78 o
   2  -4   1      234.95      267.23      0.79 o
   3  -4   1        0.00        3.10      0.10 o
   4  -4   1        2.31        2.10      0.09 o
   5  -4   1       10.13        8.46      0.18 o
   6  -4   1       34.05       31.67      0.18 o
   7  -4   1       19.57       19.38      0.20 o
   8  -4   1        0.54        0.73      0.05 o
  -7  -3   1       25.70       27.91      0.28 o
  -6  -3   1       11.97       14.09      0.26 o
  -5  -3   1       17.69       19.06      0.16 o
  -3  -3   1      163.78      164.24      0.55 o
  -2  -3   1      118.30      112.53      0.37 o
   0  -3   1       97.32       90.29      0.51 o
   1  -3   1       18.22       23.56      0.20 o
   2  -3   1       28.71       29.85      2.46 o
   3  -3   1       20.78       19.11      1.44 o
   4  -3   1        7.91       10.86      0.17 o
   5  -3   1       82.89       74.11      0.77 o
   6  -3   1        5.15        4.77      0.13 o
   7  -3   1        0.22        0.18      0.10 o
   8  -3   1        0.04        0.06      0.04 o
  -8  -2   1        1.51        1.76      0.07 o
  -7  -2   1        0.18        0.30      0.10 o
  -6  -2   1        3.59        2.96      0.09 o
  -5  -2   1        0.53        0.58      0.08 o
  -4  -2   1       21.80       23.50      0.30 o
  -3  -2   1        0.12        0.07      0.04 o
  -2  -2   1      104.90       90.26      0.18 o
   1  -2   1       19.93       18.15      0.54 o
   2  -2   1      294.71      293.33      2.16 o
   3  -2   1       23.36       21.25      0.40 o
   4  -2   1        2.84        1.92      0.14 o
   5  -2   1        0.00        0.11      0.11 o
   6  -2   1        2.79        2.76      0.14 o
   7  -2   1        6.29        6.55      0.16 o
   8  -2   1        0.01        0.05      0.04 o
  -8  -1   1        2.14        2.01      0.09 o
  -7  -1   1        0.30        0.21      0.07 o
  -6  -1   1       62.71       67.82      0.36 o
  -5  -1   1        0.22        0.89      0.12 o
  -4  -1   1       67.06       72.70      0.51 o
  -3  -1   1      186.03      171.32      0.83 o
   1  -1   1       10.95        9.21      0.09 o
   3  -1   1       79.84       69.83      0.31 o
   4  -1   1       17.75       17.11      0.22 o
   5  -1   1       29.40       26.32      0.23 o
   6  -1   1       28.64       27.73      0.26 o
   7  -1   1        6.07        8.53      0.18 o
   8  -1   1        0.52        0.96      0.08 o
  -8   0   1        6.45        7.86      0.09 o
  -7   0   1        0.00        0.06      0.09 o
  -6   0   1       72.46       76.26      0.37 o
  -5   0   1        8.48        9.02      0.21 o
  -4   0   1       67.36       82.10      0.51 o
  -3   0   1       43.11       47.96      0.88 o
  -1   0   1        9.38        9.75      0.24 o
   1   0   1        0.00        1.05      0.60 o
   2   0   1        5.62        5.28      0.07 o
   3   0   1        3.79        2.78      0.10 o
   4   0   1      181.84      196.79      0.83 o
   5   0   1       10.59       11.03      0.53 o
   6   0   1        1.63        2.02      0.15 o
   7   0   1        1.81        2.39      0.15 o
   8   0   1        0.19        0.32      0.07 o
  -8   1   1       20.62       23.56      1.61 o
  -7   1   1        0.25        0.24      0.11 o
  -6   1   1        6.10        6.66      0.16 o
  -5   1   1       31.57       34.32      0.36 o
  -4   1   1       33.37       28.26      0.29 o
  -3   1   1       74.78       78.94      0.61 o
   2   1   1       85.16      103.78      0.54 o
   3   1   1        1.40        0.71      0.05 o
   4   1   1      125.90      127.97      4.63 o
   5   1   1       12.28       13.06      0.19 o
   6   1   1        1.64        1.81      0.15 o
   7   1   1        0.03        0.07      0.12 o
  -8   2   1        0.38        0.32      0.11 o
  -7   2   1        6.05        7.26      0.15 o
  -6   2   1       10.33        9.86      0.16 o
  -5   2   1        0.25        0.72      0.09 o
  -4   2   1      352.09      374.14      3.68 o
  -3   2   1      101.54      110.54      3.43 o
  -2   2   1       16.12       18.18      0.16 o
   0   2   1        0.32        0.61      0.03 o
   1   2   1       11.62       14.96      0.16 o
   2   2   1      217.29      266.26      0.98 o
   3   2   1        1.98        2.13      0.09 o
   4   2   1       37.38       32.71      0.28 o
   5   2   1        0.62        0.82      0.13 o
   6   2   1        0.05        0.11      0.13 o
   7   2   1        5.54        6.74      0.20 o
  -8   3   1        1.60        1.65      0.07 o
  -7   3   1       11.81       11.14      0.18 o
  -6   3   1        3.62        3.32      0.32 o
  -5   3   1        0.19        0.24      0.03 o
  -4   3   1        0.01        0.02      0.03 o
  -3   3   1       30.98       35.47      0.32 o
  -2   3   1        2.10        2.73      0.90 o
  -1   3   1      113.47      123.85      4.63 o
   0   3   1       41.36       49.33      0.29 o
   1   3   1       20.65       22.09      1.02 o
   2   3   1        1.06        0.79      0.18 o
   3   3   1      112.33      107.06      0.43 o
   4   3   1       82.91       80.14      0.84 o
   5   3   1        5.15        4.63      0.12 o
   6   3   1       19.06       22.72      1.15 o
  -8   4   1        1.99        2.27      0.07 o
  -7   4   1        0.39        0.17      0.03 o
  -6   4   1        5.67        4.41      0.10 o
  -5   4   1        6.47        4.58      0.11 o
  -4   4   1       34.67       37.42      0.29 o
  -3   4   1      248.21      280.50      0.81 o
  -2   4   1       53.31       53.96      0.35 o
  -1   4   1       43.23       52.02      2.08 o
   0   4   1        0.87        2.77      0.08 o
   1   4   1      130.86      126.50      3.33 o
   2   4   1       18.99       16.71      0.22 o
   3   4   1      132.80      118.68      0.38 o
   4   4   1        0.54        0.78      0.11 o
   5   4   1        5.38        6.17      0.11 o
   6   4   1        0.03        0.07      0.06 o
  -8   5   1        0.21        0.05      0.03 o
  -7   5   1        0.06        0.02      0.03 o
  -6   5   1        4.63        3.19      0.27 o
  -5   5   1       39.64       30.68      0.27 o
  -4   5   1       24.51       19.17      0.21 o
  -3   5   1       31.26       27.92      1.34 o
  -2   5   1        2.35        1.76      0.08 o
  -1   5   1        0.64        0.67      0.06 o
   0   5   1       83.96       76.40      5.53 o
   1   5   1      119.68      106.56      1.92 o
   2   5   1        8.72        9.49      0.14 o
   3   5   1       10.45       10.28      0.19 o
   4   5   1        1.03        1.21      0.08 o
   5   5   1        0.13        0.26      0.08 o
  -7   6   1        1.95        1.29      0.05 o
  -6   6   1        3.26        2.37      0.08 o
  -5   6   1       15.66       12.51      0.18 o
  -4   6   1        0.14        0.10      0.03 o
  -3   6   1        2.51        2.22      0.36 o
  -2   6   1        1.31        1.51      0.05 o
  -1   6   1       19.87       18.82      0.18 o
   0   6   1      162.60      160.10      0.60 o
   1   6   1       32.75       34.52      0.62 o
   2   6   1        0.17        0.03      0.07 o
   3   6   1        1.47        1.58      0.09 o
   4   6   1        0.05        0.00      0.09 o
  -6   7   1        0.03        0.02      0.04 o
  -5   7   1        0.20        0.14      0.05 o
  -4   7   1        6.12        4.71      0.53 o
  -3   7   1        3.86        3.34      0.45 o
  -2   7   1       29.65       29.58      0.35 o
  -1   7   1        4.69        5.01      0.11 o
   0   7   1        0.01        0.15      0.06 o
   1   7   1        8.18        7.83      0.14 o
   2   7   1        2.47        2.48      0.10 o
   3   7   1        0.04        0.09      0.05 o
  -4   8   1        7.57        8.75      0.14 o
  -3   8   1        0.87        1.07      0.08 o
  -2   8   1        0.26        0.20      0.07 o
  -1   8   1        1.35        1.13      0.06 o
   0   8   1        0.28        0.24      0.04 o
   1   8   1        0.20        0.37      0.07 o
  -1  -9   2        0.85        0.64      0.06 o
   0  -9   2        3.01        3.03      0.12 o
   1  -9   2        0.03        0.05      0.03 o
   2  -9   2        2.12        1.92      0.08 o
   3  -9   2        3.22        2.69      0.12 o
   4  -9   2        0.66        0.60      0.03 o
  -3  -8   2        1.79        2.10      0.09 o
  -2  -8   2        1.42        1.43      0.10 o
  -1  -8   2        1.09        1.00      0.07 o
   0  -8   2       13.59       14.14      0.25 o
   1  -8   2       11.45        8.60      0.12 o
   2  -8   2        4.20        3.84      0.13 o
   3  -8   2        2.72        2.77      0.10 o
   4  -8   2        3.03        3.07      0.32 o
   5  -8   2        3.69        3.55      0.60 o
  -4  -7   2        0.01        0.00      0.05 o
  -3  -7   2        0.38        0.33      0.05 o
  -2  -7   2        0.05        0.53      0.09 o
  -1  -7   2       21.30       18.71      0.14 o
   0  -7   2       80.89       72.80      2.26 o
   1  -7   2        0.50        0.43      0.06 o
   2  -7   2        6.98        7.05      0.35 o
   3  -7   2       22.33       23.12      0.17 o
   4  -7   2        0.30        0.34      0.03 o
   5  -7   2       21.34       20.16      0.98 o
   6  -7   2       47.58       40.93      0.23 o
  -5  -6   2        3.16        2.74      0.21 o
  -4  -6   2        4.23        3.60      0.07 o
  -3  -6   2       23.91       23.40      0.16 o
  -2  -6   2        0.06        0.00      0.05 o
  -1  -6   2        7.32        8.22      0.11 o
   0  -6   2        0.02        0.01      0.03 o
   1  -6   2        3.72        3.63      0.29 o
   2  -6   2        0.96        1.48      0.07 o
   3  -6   2        1.17        1.88      0.07 o
   4  -6   2      143.49      173.21      7.74 o
   5  -6   2        6.99        8.05      0.15 o
   6  -6   2        1.63        1.25      0.06 o
   7  -6   2        0.63        0.55      0.10 o
  -6  -5   2        0.14        0.14      0.04 o
  -5  -5   2       41.11       44.42      1.29 o
  -4  -5   2      151.93      153.86      2.26 o
  -3  -5   2        8.58        9.13      0.27 o
  -2  -5   2        0.58        0.99      0.09 o
  -1  -5   2       10.36       10.32      0.34 o
   0  -5   2        2.75        2.72      0.09 o
   1  -5   2       83.40       95.16      0.49 o
   2  -5   2       20.32       19.71      0.24 o
   3  -5   2        0.00        0.00      0.06 o
   4  -5   2        6.51        7.23      0.76 o
   5  -5   2        6.53        5.57      0.27 o
   6  -5   2        0.02        0.02      0.03 o
   7  -5   2        3.44        3.50      0.06 o
  -7  -4   2       20.68       20.04      0.18 o
  -6  -4   2       30.89       33.52      0.42 o
  -5  -4   2        4.89        5.10      0.13 o
  -4  -4   2       71.66       70.57      0.31 o
  -3  -4   2       41.60       35.39      0.42 o
  -2  -4   2        3.61        3.92      0.14 o
  -1  -4   2      594.58      721.81      4.73 o
   0  -4   2       73.94       87.69      0.40 o
   1  -4   2       65.33       77.02      0.42 o
   2  -4   2        1.85        1.77      0.08 o
   3  -4   2        7.42        6.73      0.14 o
   4  -4   2        6.73        7.83      1.06 o
   5  -4   2       64.43       57.25      0.47 o
   6  -4   2        7.04        5.53      0.13 o
   7  -4   2        0.19        0.14      0.04 o
  -7  -3   2       10.43       11.28      0.30 o
  -6  -3   2       17.58       17.63      0.49 o
  -5  -3   2        3.91        3.94      0.07 o
  -3  -3   2       74.47       72.66      9.30 o
  -2  -3   2       17.47       20.58      0.11 o
  -1  -3   2      638.71      553.02      2.51 o
   2  -3   2      132.29      128.25      0.52 o
   3  -3   2      103.05      126.21      4.73 o
   4  -3   2      205.25      203.53      7.33 o
   5  -3   2      110.16       98.79      0.38 o
   6  -3   2        0.94        1.07      0.11 o
   7  -3   2        2.54        2.63      0.11 o
   8  -3   2        3.71        3.69      0.27 o
  -8  -2   2        2.91        3.29      0.14 o
  -7  -2   2       21.96       25.26      1.18 o
  -6  -2   2        3.73        2.98      0.14 o
  -5  -2   2        0.05        0.03      0.06 o
  -4  -2   2        0.39        0.39      0.06 o
  -3  -2   2      190.52      185.31      0.66 o
  -2  -2   2       72.21       74.98      0.50 o
  -1  -2   2      202.06      189.99      0.87 o
   0  -2   2      135.32      119.91      1.41 o
   1  -2   2       90.21       74.93      0.31 o
   2  -2   2       23.52       25.02      1.04 o
   3  -2   2      263.25      274.89      7.46 o
   4  -2   2       69.29       60.78      0.46 o
   5  -2   2       12.31       11.88      0.50 o
   6  -2   2        2.96        3.56      0.15 o
   7  -2   2       18.64       20.78      0.21 o
   8  -2   2        0.12        0.39      0.07 o
  -8  -1   2        0.09        0.02      0.04 o
  -7  -1   2        1.08        1.77      0.24 o
  -6  -1   2       16.05       16.22      3.79 o
  -5  -1   2       17.56       15.61      0.26 o
  -4  -1   2        0.60        1.38      0.10 o
  -3  -1   2      196.45      174.53      1.19 o
  -2  -1   2      141.00      153.86      4.97 o
  -1  -1   2       35.02       27.72      0.34 o
   1  -1   2       28.81       20.68      1.82 o
   2  -1   2      160.88      180.26      6.57 o
   3  -1   2       24.78       22.12      0.26 o
   4  -1   2        2.25        3.04      0.12 o
   5  -1   2        0.19        0.03      0.09 o
   6  -1   2        2.62        3.44      0.16 o
   7  -1   2       63.53       73.76      0.36 o
  -8   0   2       20.05       25.31      0.29 o
  -7   0   2        2.39        1.73      0.13 o
  -6   0   2        7.57        8.13      0.16 o
  -5   0   2       29.14       29.86      0.35 o
  -4   0   2        2.84        4.11      0.22 o
  -3   0   2      207.74      217.21      2.74 o
   2   0   2      211.04      196.72      1.27 o
   3   0   2        0.05        0.02      0.05 o
   4   0   2       59.45       59.31      0.54 o
   5   0   2       16.02       17.27      0.39 o
   6   0   2        2.71        2.37      0.17 o
   7   0   2        4.06        4.84      0.15 o
  -8   1   2        0.01        0.02      0.04 o
  -7   1   2        2.79        2.41      0.07 o
  -6   1   2       10.07       10.95      0.17 o
  -5   1   2       36.68       42.94      0.39 o
  -3   1   2       36.59       37.14      0.14 o
  -2   1   2        4.49        5.20      1.43 o
   0   1   2      102.52      112.52      9.52 o
   1   1   2      150.27      165.36      5.51 o
   3   1   2        4.62        3.97      0.15 o
   4   1   2        5.42        5.12      0.07 o
   5   1   2        1.51        1.20      0.08 o
   6   1   2        4.63        4.71      0.18 o
   7   1   2        1.86        2.33      0.12 o
  -8   2   2        0.39        0.59      0.07 o
  -7   2   2        1.74        1.55      0.07 o
  -6   2   2        6.78        8.02      0.16 o
  -5   2   2        0.00        0.06      0.08 o
  -4   2   2      292.94      354.16      6.68 o
  -3   2   2       18.21       20.09      2.46 o
  -2   2   2      211.69      195.65      1.94 o
  -1   2   2        0.70        0.42      0.05 o
   1   2   2       54.92       57.04      0.61 o
   2   2   2      189.69      191.69      0.91 o
   3   2   2        3.68        3.32      0.15 o
   4   2   2        0.13        0.76      0.39 o
   5   2   2        0.07        0.00      0.14 o
   6   2   2       39.77       48.11      0.33 o
   7   2   2        1.62        1.50      0.26 o
  -8   3   2        0.86        0.60      0.06 o
  -7   3   2        1.21        0.94      0.08 o
  -6   3   2        0.83        0.36      0.07 o
  -5   3   2        0.01        0.03      0.04 o
  -4   3   2       44.78       48.15      0.56 o
  -3   3   2       26.19       31.44      6.96 o
  -2   3   2       66.90       65.32      0.22 o
  -1   3   2        0.08        0.22      0.08 o
   0   3   2      233.33      276.43      6.13 o
   1   3   2       75.62       75.25      0.56 o
   2   3   2       63.22       60.88      0.53 o
   3   3   2       11.18       10.45      0.21 o
   4   3   2       25.90       22.38      0.15 o
   5   3   2       13.69       13.65      0.66 o
   6   3   2        1.17        0.93      0.23 o
  -8   4   2        4.04        3.96      0.08 o
  -7   4   2        0.35        0.30      0.04 o
  -6   4   2        0.20        0.23      0.07 o
  -5   4   2        0.33        0.38      0.09 o
  -4   4   2        0.22        0.17      0.08 o
  -3   4   2       26.71       26.31      0.25 o
  -2   4   2        0.00        0.00      0.05 o
  -1   4   2       15.57       16.43      0.24 o
   0   4   2        0.00        0.14      0.06 o
   1   4   2        1.97        1.46      0.09 o
   2   4   2       23.93       26.47      0.23 o
   3   4   2       16.79       17.72      0.19 o
   4   4   2        8.03        6.46      0.12 o
   5   4   2        0.01        0.03      0.05 o
  -7   5   2        0.47        0.35      0.03 o
  -6   5   2        5.00        3.43      0.10 o
  -5   5   2       65.07       46.90      0.34 o
  -4   5   2        6.94        5.76      0.62 o
  -3   5   2       59.03       48.92      5.05 o
  -2   5   2        5.35        3.96      0.47 o
  -1   5   2        0.02        0.08      0.06 o
   0   5   2        7.67        6.09      0.12 o
   1   5   2      225.74      207.96      0.80 o
   2   5   2        1.16        1.64      0.21 o
   3   5   2        0.15        0.25      0.08 o
   4   5   2        0.39        1.01      0.23 o
  -7   6   2        8.97        7.80      0.12 o
  -6   6   2        3.85        3.95      0.10 o
  -5   6   2        0.51        0.30      0.06 o
  -4   6   2        0.23        0.24      0.04 o
  -3   6   2        1.25        0.83      0.10 o
  -2   6   2       70.50       62.13      2.13 o
  -1   6   2      124.97      116.58      0.48 o
   0   6   2        0.08        0.05      0.06 o
   1   6   2        0.18        0.04      0.05 o
   2   6   2        1.86        1.74      0.10 o
   3   6   2        0.01        0.04      0.06 o
  -6   7   2        0.05        0.10      0.04 o
  -5   7   2        0.08        0.06      0.06 o
  -4   7   2        0.00        0.23      0.18 o
  -3   7   2       11.92       12.32      0.23 o
  -2   7   2       23.99       27.45      0.36 o
  -1   7   2        0.06        0.04      0.05 o
   0   7   2        0.26        0.58      0.06 o
   1   7   2        3.19        5.29      0.10 o
   2   7   2        3.27        5.09      0.43 o
  -4   8   2        2.17        2.33      0.08 o
  -3   8   2        0.04        0.51      0.06 o
  -2   8   2        0.04        0.02      0.06 o
  -1   8   2        4.60        5.33      0.30 o
   0   8   2        0.44        0.65      0.06 o
  -2  -9   3        2.44        3.44      0.09 o
  -1  -9   3        0.38        0.78      0.07 o
   0  -9   3        0.21        0.30      0.05 o
   1  -9   3        0.57        1.00      0.07 o
   2  -9   3        1.92        2.30      0.08 o
   3  -9   3        4.66        6.43      0.68 o
   4  -9   3        0.33        0.29      0.03 o
  -3  -8   3        1.15        1.66      0.13 o
  -2  -8   3        0.79        0.92      0.05 o
  -1  -8   3        0.32        0.19      0.04 o
   0  -8   3       10.38        8.30      0.15 o
   1  -8   3        7.40        6.35      0.24 o
   2  -8   3        2.03        2.53      0.10 o
   3  -8   3        3.56        3.80      0.07 o
   4  -8   3       14.23       14.51      0.12 o
   5  -8   3        8.77        8.70      1.37 o
  -5  -7   3        0.20        0.20      0.05 o
  -4  -7   3        0.32        0.44      0.07 o
  -3  -7   3        0.15        0.03      0.04 o
  -2  -7   3       31.85       26.62      0.55 o
  -1  -7   3        7.67        5.79      0.13 o
   0  -7   3        2.19        1.37      0.09 o
   1  -7   3        0.41        0.23      0.04 o
   2  -7   3       20.81       19.49      1.67 o
   3  -7   3        0.13        0.22      0.06 o
   4  -7   3       53.18       63.36      0.28 o
   5  -7   3       66.56       67.66      0.81 o
   6  -7   3        1.13        0.86      0.05 o
  -5  -6   3        0.50        0.94      0.06 o
  -4  -6   3        2.92        3.40      0.08 o
  -3  -6   3       12.03       10.89      0.28 o
  -2  -6   3       92.18       82.21      0.29 o
  -1  -6   3        9.00        8.21      0.10 o
   0  -6   3        1.94        2.42      0.06 o
   1  -6   3        9.97       11.59      0.17 o
   2  -6   3       11.17       13.26      0.17 o
   3  -6   3       60.10       71.14      0.40 o
   4  -6   3       42.92       46.20      2.85 o
   5  -6   3        5.89        5.73      0.11 o
   6  -6   3        3.05        2.97      0.42 o
  -6  -5   3       13.08       14.97      0.41 o
  -5  -5   3       17.94       18.17      0.28 o
  -4  -5   3        1.61        1.29      0.06 o
  -3  -5   3        0.35        0.56      0.03 o
  -2  -5   3        2.73        3.07      0.15 o
  -1  -5   3        0.74        0.79      0.10 o
   0  -5   3       49.75       57.62      0.37 o
   1  -5   3        0.28        0.54      0.07 o
   2  -5   3       81.25       87.74      0.51 o
   3  -5   3       23.48       26.78      0.27 o
   4  -5   3        3.64        3.51      0.57 o
   5  -5   3        1.17        0.62      0.05 o
   6  -5   3        2.27        1.63      0.08 o
   7  -5   3        9.40        5.57      0.07 o
  -7  -4   3       31.82       32.04      3.03 o
  -6  -4   3       44.30       44.92      0.96 o
  -5  -4   3        0.93        0.80      0.04 o
  -4  -4   3       13.18       11.72      0.18 o
  -3  -4   3       12.82       10.16      0.24 o
  -2  -4   3       94.77       86.17      0.63 o
  -1  -4   3       95.31      104.34      2.11 o
   0  -4   3       27.67       26.37      0.23 o
   1  -4   3      101.17      100.57      0.49 o
   2  -4   3        0.99        0.23      0.06 o
   3  -4   3       92.25      106.62      0.86 o
   4  -4   3       33.45       25.42      0.48 o
   5  -4   3        7.63        8.07      0.13 o
   6  -4   3        5.14        5.25      0.12 o
   7  -4   3        5.88        4.84      1.15 o
  -8  -3   3        3.25        2.89      0.08 o
  -7  -3   3        0.59        0.63      0.06 o
  -6  -3   3        4.78        5.19      0.10 o
  -5  -3   3       68.77       69.89      1.30 o
  -4  -3   3       22.23       20.38      0.25 o
  -3  -3   3      269.26      267.78      9.38 o
  -2  -3   3      158.87      145.74      0.91 o
  -1  -3   3        5.92        6.17      0.05 o
   0  -3   3       50.55       44.72      3.00 o
   1  -3   3      177.61      181.40      2.48 o
   2  -3   3       16.91       21.42      0.64 o
   3  -3   3      312.09      365.87      4.29 o
   4  -3   3        1.36        1.18      0.06 o
   5  -3   3        1.09        1.09      0.11 o
   6  -3   3        0.01        0.07      0.11 o
   7  -3   3        0.33        0.51      0.08 o
  -8  -2   3        2.28        2.63      0.09 o
  -7  -2   3        4.40        4.30      0.28 o
  -6  -2   3        0.23        0.06      0.08 o
  -5  -2   3       15.61       17.95      0.23 o
  -4  -2   3        4.25        3.29      0.12 o
  -3  -2   3        0.05        0.36      0.03 o
  -2  -2   3       66.63       64.30      0.90 o
  -1  -2   3       52.70       50.99      0.30 o
   2  -2   3       68.32       65.03      0.97 o
   3  -2   3       98.92       89.50      0.59 o
   4  -2   3       43.54       43.00      0.44 o
   5  -2   3       22.60       20.37      0.32 o
   6  -2   3        0.18        0.16      0.07 o
   7  -2   3       80.02       85.19      0.32 o
  -8  -1   3        8.16        9.54      0.18 o
  -7  -1   3        0.31        0.42      0.17 o
  -6  -1   3       11.70        8.98      0.14 o
  -5  -1   3        1.99        1.27      0.10 o
  -4  -1   3       93.88       90.42      0.50 o
  -3  -1   3        2.99        3.53      0.23 o
  -2  -1   3       36.30       40.70      0.18 o
  -1  -1   3      285.38      253.69      1.96 o
   0  -1   3      365.86      396.00      3.32 o
   1  -1   3       95.40       92.55      0.47 o
   2  -1   3       11.42       10.72      0.68 o
   3  -1   3      197.97      182.73      1.72 o
   4  -1   3        5.20        5.34      0.17 o
   5  -1   3       75.33       73.92      0.56 o
   6  -1   3        1.90        3.06      0.16 o
   7  -1   3       16.97       18.45      0.18 o
  -8   0   3        9.29       10.94      1.64 o
  -7   0   3        2.65        2.15      0.19 o
  -6   0   3       16.84       16.14      0.18 o
  -5   0   3       26.21       30.64      0.34 o
  -4   0   3      432.48      511.33      2.90 o
  -3   0   3       35.50       27.63      0.23 o
  -2   0   3        8.20        6.39      0.32 o
  -1   0   3        0.19        0.19      0.03 o
   0   0   3      243.11      256.19      2.75 o
   1   0   3      150.34      157.43      0.46 o
   2   0   3       65.76       63.23      2.37 o
   3   0   3        7.06        8.57      0.21 o
   4   0   3       14.55       11.54      0.20 o
   5   0   3        8.28        8.28      0.63 o
   6   0   3        1.21        1.12      0.17 o
   7   0   3        0.32        0.50      0.10 o
  -8   1   3        0.66        0.42      0.06 o
  -7   1   3        0.04        0.02      0.06 o
  -6   1   3       17.19       16.80      0.17 o
  -5   1   3        0.92        1.27      0.06 o
  -3   1   3        0.06        0.26      0.12 o
  -2   1   3       26.28       35.54      0.26 o
  -1   1   3        3.48        3.57      0.09 o
   0   1   3        1.27        4.30      0.76 o
   1   1   3       16.25       16.04      0.17 o
   2   1   3       11.48       16.30      0.18 o
   3   1   3       31.34       26.66      0.38 o
   4   1   3        0.03        0.09      0.06 o
   5   1   3        1.56        1.44      0.09 o
   6   1   3        3.93        4.80      0.18 o
  -8   2   3        1.96        1.88      0.08 o
  -7   2   3        0.10        0.11      0.07 o
  -6   2   3      445.74      431.13      8.72 o
  -5   2   3        2.09        2.18      0.11 o
  -4   2   3        5.18        5.91      0.13 o
  -3   2   3       47.13       40.63      2.39 o
  -2   2   3       33.63       35.20      1.12 o
  -1   2   3       54.57       57.67      1.38 o
   0   2   3      389.65      442.98      3.90 o
   1   2   3        2.48        1.69      0.07 o
   2   2   3       19.79       22.77      0.35 o
   3   2   3        0.08        0.09      0.03 o
   4   2   3        7.01        6.66      0.11 o
   5   2   3       11.80       13.12      0.24 o
   6   2   3        3.07        2.46      0.23 o
  -8   3   3        4.70        4.21      0.10 o
  -7   3   3        0.22        0.33      0.07 o
  -6   3   3        5.96        5.08      1.01 o
  -5   3   3       11.89        9.28      1.71 o
  -4   3   3        1.15        0.47      0.06 o
  -3   3   3       22.14       19.79      0.15 o
  -2   3   3       61.86       73.93      1.27 o
  -1   3   3       20.02       23.80      0.74 o
   0   3   3        0.11        0.46      0.05 o
   1   3   3       82.86       70.53      0.58 o
   2   3   3       20.90       18.02      0.16 o
   3   3   3        6.08        5.96      0.11 o
   4   3   3       64.85       58.87      1.34 o
   5   3   3        6.35        7.13      0.89 o
  -8   4   3        0.02        0.09      0.05 o
  -7   4   3        0.14        0.12      0.03 o
  -6   4   3        0.19        0.05      0.04 o
  -5   4   3       20.41       14.39      0.19 o
  -4   4   3        0.14        0.16      0.05 o
  -3   4   3        2.75        1.91      0.09 o
  -2   4   3       19.33       18.53      0.30 o
  -1   4   3      154.05      112.55      0.65 o
   0   4   3      100.51       89.21      0.43 o
   1   4   3       41.47       36.38      0.29 o
   2   4   3       37.86       36.00      0.29 o
   3   4   3       30.34       28.41      0.66 o
   4   4   3        0.46        0.36      0.15 o
   5   4   3        0.01        0.17      0.09 o
  -7   5   3       10.61       10.25      0.15 o
  -6   5   3        2.19        1.93      0.09 o
  -5   5   3        1.14        1.01      0.08 o
  -4   5   3        1.00        0.65      0.05 o
  -3   5   3        2.06        1.37      0.13 o
  -2   5   3        1.76        2.44      0.12 o
  -1   5   3       80.36       78.82      1.53 o
   0   5   3        0.05        0.00      0.06 o
   1   5   3        0.67        0.94      0.11 o
   2   5   3        1.13        1.33      0.10 o
   3   5   3        0.75        1.74      0.12 o
   4   5   3        0.12        0.04      0.06 o
  -7   6   3        6.91        7.35      0.11 o
  -6   6   3        0.02        0.02      0.06 o
  -5   6   3        4.36        4.81      0.14 o
  -4   6   3        4.71        5.10      0.10 o
  -3   6   3       18.60       19.27      0.33 o
  -2   6   3       32.26       35.03      0.42 o
  -1   6   3       59.20       59.53      2.46 o
   0   6   3        0.39        0.41      0.06 o
   1   6   3        0.03        0.04      0.08 o
   2   6   3        0.05        0.31      0.07 o
   3   6   3        1.84        2.31      0.07 o
  -5   7   3        1.82        2.40      0.09 o
  -4   7   3       33.48       35.92      0.30 o
  -3   7   3       23.37       26.94      0.31 o
  -2   7   3        0.21        0.27      0.08 o
  -1   7   3        1.68        1.74      0.19 o
   0   7   3        2.29        1.85      0.10 o
   1   7   3        0.01        0.15      0.08 o
  -2  -9   4        0.85        0.61      0.05 o
  -1  -9   4        0.50        0.44      0.06 o
   0  -9   4        0.01        0.02      0.03 o
   1  -9   4        2.29        1.96      0.12 o
   2  -9   4        1.08        0.85      0.06 o
   3  -9   4        1.49        1.97      0.15 o
  -4  -8   4        2.89        3.68      0.08 o
  -3  -8   4        1.32        1.69      0.07 o
  -2  -8   4        3.09        3.35      0.20 o
  -1  -8   4        5.17        3.55      0.08 o
   0  -8   4        2.07        2.06      0.10 o
   1  -8   4       13.32       13.34      0.19 o
   2  -8   4       10.88       10.10      0.41 o
   3  -8   4        2.07        2.00      0.05 o
   4  -8   4        0.40        0.27      0.03 o
   5  -8   4        8.61        6.65      0.46 o
  -5  -7   4        0.65        0.87      0.06 o
  -4  -7   4        0.57        0.79      0.08 o
  -3  -7   4       12.95       14.65      0.16 o
  -2  -7   4       24.81       21.63      0.25 o
  -1  -7   4        8.65        6.47      0.15 o
   0  -7   4        6.30        5.88      0.10 o
   1  -7   4       27.60       28.23      1.91 o
   2  -7   4        2.20        2.21      0.22 o
   3  -7   4       78.57       96.90      3.42 o
   4  -7   4       57.51       64.99      2.71 o
   5  -7   4       18.52       18.63      0.14 o
   6  -7   4        1.39        1.42      0.04 o
  -6  -6   4        1.23        1.32      0.11 o
  -5  -6   4        8.65       10.39      0.13 o
  -4  -6   4       23.90       23.72      0.26 o
  -3  -6   4        2.21        2.04      0.06 o
  -2  -6   4       14.54       12.71      0.13 o
  -1  -6   4       10.64        8.54      0.16 o
   0  -6   4        4.66        4.77      0.12 o
   1  -6   4       27.90       33.34      0.28 o
   2  -6   4      368.70      414.10      3.89 o
   3  -6   4      128.31      149.34      1.53 o
   4  -6   4        3.41        3.31      0.12 o
   5  -6   4       14.46       14.89      0.43 o
   6  -6   4       12.47       11.08      1.33 o
  -7  -5   4        3.97        3.76      0.09 o
  -6  -5   4       14.19       18.02      0.33 o
  -5  -5   4        1.37        1.26      0.12 o
  -4  -5   4        3.47        2.89      0.16 o
  -3  -5   4        0.99        0.57      0.03 o
  -2  -5   4        5.05        3.78      0.15 o
  -1  -5   4       18.56       20.37      0.28 o
   0  -5   4      199.53      197.75      0.69 o
   1  -5   4       65.38       70.01      0.46 o
   2  -5   4       19.19       19.57      0.28 o
   3  -5   4        5.24        5.01      0.11 o
   4  -5   4       17.76       16.96      1.32 o
   5  -5   4        0.15        0.29      0.07 o
   6  -5   4        3.37        2.69      0.09 o
  -7  -4   4        0.99        1.03      0.09 o
  -6  -4   4        2.59        3.25      0.08 o
  -5  -4   4        1.02        1.12      0.06 o
  -4  -4   4        1.06        1.20      0.07 o
  -3  -4   4      166.60      149.69      0.88 o
  -2  -4   4       18.52       24.70      0.65 o
  -1  -4   4       15.67       15.09      0.14 o
   0  -4   4        3.46        4.54      0.11 o
   1  -4   4       46.48       49.55      0.39 o
   2  -4   4       71.49       82.07      2.32 o
   3  -4   4       46.69       59.60      3.59 o
   4  -4   4        1.07        0.73      0.07 o
   5  -4   4       14.75       13.20      0.14 o
   6  -4   4       20.91       20.15      0.16 o
   7  -4   4        4.08        2.56      0.06 o
  -8  -3   4       12.51       13.86      0.15 o
  -7  -3   4        0.00        0.06      0.07 o
  -6  -3   4        7.01        7.80      0.11 o
  -5  -3   4       40.51       43.03      0.35 o
  -4  -3   4       60.49       61.45      0.40 o
  -3  -3   4      131.34      135.59      1.12 o
  -2  -3   4      188.36      167.54      0.50 o
  -1  -3   4        1.23        0.87      0.03 o
   0  -3   4       36.22       37.61      0.54 o
   1  -3   4       20.79       32.90      1.13 o
   2  -3   4      451.71      481.10      6.08 o
   3  -3   4       54.10       50.82      0.50 o
   4  -3   4        0.00        0.09      0.06 o
   5  -3   4        0.00        0.12      0.15 o
   6  -3   4        7.62        8.48      0.10 o
   7  -3   4        7.60        6.85      0.09 o
  -8  -2   4        0.01        0.03      0.06 o
  -7  -2   4        1.67        2.42      0.12 o
  -6  -2   4        7.27        5.81      1.08 o
  -5  -2   4       85.11       80.75      9.85 o
  -4  -2   4      151.64      150.24      1.68 o
  -3  -2   4       40.05       34.29      1.05 o
  -2  -2   4       44.51       35.56      1.48 o
  -1  -2   4       14.00       13.55      0.30 o
   2  -2   4       13.69       19.59      0.94 o
   3  -2   4        1.62        0.73      0.09 o
   4  -2   4        8.70        8.26      0.37 o
   5  -2   4       59.99       56.66      1.79 o
   6  -2   4       10.81       12.08      0.13 o
   7  -2   4       37.98       36.74      0.17 o
  -8  -1   4        0.28        0.24      0.07 o
  -7  -1   4        5.56        5.69      0.64 o
  -6  -1   4        2.42        2.30      0.08 o
  -5  -1   4       10.26       11.15      0.21 o
  -4  -1   4        0.66        0.68      0.18 o
  -3  -1   4        0.89        1.01      0.06 o
  -2  -1   4       40.76       40.43      1.03 o
  -1  -1   4      115.23      127.07      1.01 o
   0  -1   4      194.15      215.43      0.73 o
   1  -1   4        7.04        5.27      0.14 o
   2  -1   4       17.45       21.22      0.33 o
   3  -1   4       17.81       19.26      0.33 o
   4  -1   4        0.41        0.29      0.08 o
   5  -1   4      297.12      302.00      0.60 o
   6  -1   4        5.00        5.42      0.16 o
   7  -1   4        2.66        3.24      0.08 o
  -8   0   4        0.06        0.03      0.04 o
  -7   0   4        9.86        9.15      0.16 o
  -6   0   4        2.39        1.70      0.08 o
  -5   0   4       19.70       19.38      0.76 o
  -4   0   4      202.12      217.38      0.79 o
  -3   0   4       10.03       13.16      0.16 o
  -2   0   4      119.09      118.97      3.47 o
  -1   0   4      184.38      202.97      0.64 o
   0   0   4        7.09       10.42      0.18 o
   1   0   4       28.00       23.31      1.34 o
   2   0   4       27.91       24.02      0.22 o
   3   0   4      197.61      185.04      2.61 o
   4   0   4       20.81       18.59      0.17 o
   5   0   4       21.69       22.72      0.19 o
   6   0   4       16.34       18.30      0.20 o
  -8   1   4        4.28        4.85      0.09 o
  -7   1   4       13.13       13.34      0.20 o
  -6   1   4      394.71      355.19      0.91 o
  -5   1   4        5.54        6.43      0.11 o
  -4   1   4       56.10       51.32      0.36 o
  -3   1   4       72.57       75.23      0.39 o
  -2   1   4       36.83       44.12      0.33 o
  -1   1   4        3.16        3.82      0.10 o
   0   1   4      498.36      510.45      6.65 o
   1   1   4        0.29        1.18      0.38 o
   2   1   4        1.85        2.09      0.12 o
   3   1   4        0.69        0.69      0.08 o
   4   1   4        0.05        0.00      0.05 o
   5   1   4        0.44        0.67      0.14 o
   6   1   4        0.01        0.00      0.11 o
  -8   2   4       26.51       29.56      0.26 o
  -7   2   4        0.19        0.19      0.08 o
  -6   2   4       86.88       76.55      4.87 o
  -5   2   4        0.87        0.56      0.10 o
  -4   2   4       12.39       11.48      0.17 o
  -3   2   4        0.73        0.65      0.08 o
  -2   2   4      301.38      324.11      4.46 o
  -1   2   4        3.67        2.93      0.30 o
   0   2   4       54.98       55.22      0.35 o
   1   2   4       50.22       47.78      0.93 o
   2   2   4       11.98       11.31      0.17 o
   3   2   4        0.00        0.16      0.05 o
   4   2   4       13.32       11.93      0.48 o
   5   2   4        1.73        3.02      0.14 o
  -8   3   4       28.34       27.51      0.22 o
  -7   3   4        0.03        0.05      0.04 o
  -6   3   4        9.03        7.49      0.49 o
  -5   3   4       13.31       10.30      1.08 o
  -4   3   4        7.98        6.46      0.13 o
  -3   3   4        0.91        1.29      0.24 o
  -2   3   4      163.97      157.62      3.54 o
  -1   3   4        1.73        0.89      0.06 o
   0   3   4       29.92       33.67      1.03 o
   1   3   4        5.44        6.20      0.11 o
   2   3   4       64.44       53.03      0.28 o
   3   3   4       18.88       16.99      0.21 o
   4   3   4        0.06        0.14      0.16 o
   5   3   4        2.69        3.01      0.11 o
  -8   4   4        0.03        0.06      0.03 o
  -7   4   4        0.84        0.78      0.11 o
  -6   4   4        0.08        0.12      0.04 o
  -5   4   4        2.65        2.44      0.11 o
  -4   4   4       12.20       10.98      0.65 o
  -3   4   4        2.65        2.46      0.19 o
  -2   4   4       17.29       16.33      0.35 o
  -1   4   4        0.61        1.20      0.07 o
   0   4   4        2.99        4.33      0.34 o
   1   4   4        6.72        5.64      0.09 o
   2   4   4       17.13       12.15      0.23 o
   3   4   4        0.00        0.00      0.12 o
   4   4   4        0.74        0.75      0.07 o
  -7   5   4        9.68       10.35      0.15 o
  -6   5   4        0.26        0.36      0.07 o
  -5   5   4        7.62        8.16      0.19 o
  -4   5   4        0.70        0.82      0.06 o
  -3   5   4        6.36        8.22      0.14 o
  -2   5   4       16.48       17.47      0.20 o
  -1   5   4       52.23       49.24      0.87 o
   0   5   4        2.63        1.87      0.08 o
   1   5   4        4.08        4.38      0.10 o
   2   5   4        1.70        1.70      0.14 o
   3   5   4        1.45        2.09      0.10 o
  -6   6   4        0.24        0.21      0.06 o
  -5   6   4        0.08        0.16      0.07 o
  -4   6   4        6.82        7.91      0.20 o
  -3   6   4       76.89       82.94      1.54 o
  -2   6   4        0.76        0.98      0.12 o
  -1   6   4        0.03        0.00      0.09 o
   0   6   4        0.31        0.34      0.07 o
   1   6   4        0.00        0.00      0.11 o
   2   6   4        1.05        1.28      0.08 o
  -4   7   4        6.47        7.44      0.13 o
  -3   7   4        3.52        3.67      0.12 o
  -2   7   4        0.18        0.39      0.07 o
  -1   7   4        0.30        0.52      0.07 o
  -2  -9   5        0.07        0.14      0.04 o
  -1  -9   5        4.68        6.88      0.13 o
   0  -9   5        2.12        2.49      0.15 o
   1  -9   5        3.58        5.16      0.07 o
   2  -9   5        0.04        0.19      0.06 o
   3  -9   5        0.62        0.66      0.07 o
  -4  -8   5        0.55        0.79      0.05 o
  -3  -8   5        1.57        2.29      0.06 o
  -2  -8   5        0.05        0.00      0.03 o
  -1  -8   5        7.23        6.78      0.15 o
   0  -8   5        0.09        0.08      0.05 o
   1  -8   5        1.04        0.86      0.09 o
   2  -8   5       21.24       21.00      0.46 o
   3  -8   5        3.84        4.10      0.23 o
   4  -8   5        0.66        0.70      0.05 o
  -5  -7   5        0.20        0.11      0.05 o
  -4  -7   5       16.76       17.72      0.22 o
  -3  -7   5        6.41        5.11      0.35 o
  -2  -7   5        0.70        0.59      0.10 o
  -1  -7   5        9.39        7.68      0.16 o
   0  -7   5       74.31       65.74      0.44 o
   1  -7   5        2.34        2.38      0.11 o
   2  -7   5       23.69       28.48      0.28 o
   3  -7   5       61.22       70.22      3.50 o
   4  -7   5        0.86        0.72      0.05 o
   5  -7   5        0.83        0.68      0.05 o
  -6  -6   5        2.79        3.26      0.10 o
  -5  -6   5        9.06       10.96      0.13 o
  -4  -6   5       28.33       29.60      0.25 o
  -3  -6   5        1.15        0.75      0.04 o
  -2  -6   5        2.19        1.93      0.28 o
  -1  -6   5       23.45       20.30      1.60 o
   0  -6   5       18.15       18.62      0.45 o
   1  -6   5      177.64      187.24      0.66 o
   2  -6   5       38.55       44.94      0.34 o
   3  -6   5       30.47       33.58      0.95 o
   4  -6   5       13.75       17.20      1.24 o
   5  -6   5        2.22        2.42      0.09 o
   6  -6   5        6.15        4.94      0.56 o
  -7  -5   5        7.24        8.38      0.12 o
  -6  -5   5       15.58       17.22      0.77 o
  -5  -5   5        0.68        0.79      0.07 o
  -4  -5   5        2.77        2.28      0.25 o
  -3  -5   5       16.17       14.44      1.26 o
  -2  -5   5        2.50        2.72      0.19 o
  -1  -5   5        8.63       10.48      0.21 o
   0  -5   5      339.07      370.14      1.07 o
   1  -5   5        9.09       10.64      0.12 o
   2  -5   5        7.62       10.96      0.20 o
   3  -5   5        0.39        0.52      0.14 o
   4  -5   5       26.48       27.27      2.11 o
   5  -5   5       38.03       36.46      0.31 o
   6  -5   5       16.79       13.75      0.15 o
  -7  -4   5        0.48        0.65      0.07 o
  -6  -4   5        0.87        0.68      0.06 o
  -5  -4   5        2.05        1.90      0.09 o
  -4  -4   5        3.85        3.79      0.11 o
  -3  -4   5        0.61        0.75      0.11 o
  -2  -4   5      109.33      106.71      4.86 o
  -1  -4   5       32.97       30.11      0.44 o
   0  -4   5        2.25        4.29      0.13 o
   1  -4   5       38.37       48.61      1.42 o
   2  -4   5       35.29       34.63      0.42 o
   3  -4   5        6.16        5.15      1.18 o
   4  -4   5        0.45        0.95      0.08 o
   5  -4   5       10.20        9.97      0.16 o
   6  -4   5        3.16        2.54      0.08 o
  -8  -3   5        0.61        0.72      0.05 o
  -7  -3   5        6.72        7.38      0.15 o
  -6  -3   5        1.67        1.49      0.09 o
  -5  -3   5       60.23       58.03      0.39 o
  -4  -3   5       14.07       17.34      0.23 o
  -3  -3   5        3.28        2.30      0.06 o
  -2  -3   5       34.49       34.98      0.84 o
  -1  -3   5      175.83      165.04      0.61 o
   0  -3   5       61.82       82.79      0.54 o
   1  -3   5      286.79      385.97      1.30 o
   2  -3   5       34.27       29.44      0.39 o
   3  -3   5       13.74       15.02      0.22 o
   4  -3   5       11.11       11.27      0.20 o
   5  -3   5       27.92       28.90      0.30 o
   6  -3   5       11.37       12.48      0.17 o
  -8  -2   5        0.33        0.39      0.06 o
  -7  -2   5       20.06       20.59      0.24 o
  -6  -2   5        5.70        4.41      0.72 o
  -5  -2   5       14.72       16.17      0.37 o
  -4  -2   5        2.84        4.87      0.14 o
  -3  -2   5        0.02        1.27      0.77 o
  -2  -2   5       12.57       12.42      0.34 o
  -1  -2   5      546.55      588.60     18.49 o
   0  -2   5      151.68      160.06      0.73 o
   1  -2   5      119.29      118.67      0.72 o
   2  -2   5       19.01       14.74      0.49 o
   3  -2   5       54.46       52.84      0.43 o
   4  -2   5        1.79        1.55      0.11 o
   5  -2   5       73.98       68.93      1.07 o
   6  -2   5        2.26        2.69      0.09 o
  -8  -1   5        0.04        0.08      0.05 o
  -7  -1   5        5.04        5.00      0.62 o
  -6  -1   5        0.13        0.07      0.05 o
  -5  -1   5       17.90       17.30      0.86 o
  -4  -1   5       47.83       54.77      0.34 o
  -3  -1   5      142.27      124.43      0.48 o
  -2  -1   5       39.42       45.63      0.31 o
  -1  -1   5      310.25      340.71      3.91 o
   0  -1   5        1.79        1.86      0.09 o
   1  -1   5      139.81      129.84      0.74 o
   2  -1   5        5.57        3.45      0.10 o
   3  -1   5      261.40      246.48      4.32 o
   4  -1   5       12.17       12.65      0.14 o
   5  -1   5       30.82       29.73      0.20 o
   6  -1   5        4.50        5.22      0.10 o
  -8   0   5        0.39        0.46      0.06 o
  -7   0   5        1.23        1.29      0.08 o
  -6   0   5       15.99       17.13      0.24 o
  -5   0   5       11.87       11.85      0.94 o
  -4   0   5       19.32       18.87      0.23 o
  -3   0   5       14.42       18.94      0.21 o
  -2   0   5      203.95      193.66      0.67 o
  -1   0   5       85.18       82.01      0.57 o
   0   0   5        4.75        4.46      0.14 o
   1   0   5       48.04       47.44      0.70 o
   2   0   5       19.24       17.96      0.19 o
   3   0   5      194.12      184.53      1.24 o
   4   0   5        7.55        8.29      0.11 o
   5   0   5        1.33        2.05      0.09 o
   6   0   5        3.23        3.14      0.09 o
  -8   1   5        7.28        6.58      0.40 o
  -7   1   5        0.23        0.19      0.09 o
  -6   1   5       97.29      100.19      0.53 o
  -5   1   5        6.23        6.19      0.09 o
  -4   1   5        1.11        1.77      0.09 o
  -3   1   5        1.43        2.19      0.10 o
  -2   1   5        0.89        1.31      0.10 o
  -1   1   5        1.92        2.30      0.10 o
   0   1   5       16.34       13.96      0.18 o
   1   1   5       22.14       24.34      0.86 o
   2   1   5        1.95        1.06      0.06 o
   3   1   5       16.76       16.43      0.98 o
   4   1   5       46.42       47.88      0.80 o
   5   1   5        4.40        4.71      0.14 o
  -8   2   5      114.05       90.47     10.31 o
  -7   2   5        2.09        1.33      0.10 o
  -6   2   5        7.50        6.85      0.54 o
  -5   2   5        1.07        1.01      0.06 o
  -4   2   5        5.82        6.41      0.35 o
  -3   2   5        4.90        3.56      0.12 o
  -2   2   5      119.89      136.17      3.29 o
  -1   2   5        8.48        7.96      0.34 o
   0   2   5        0.01        0.61      0.45 o
   1   2   5        0.98        1.10      0.22 o
   2   2   5        0.03        0.00      0.08 o
   3   2   5        0.28        0.41      0.05 o
   4   2   5        1.41        1.49      0.08 o
   5   2   5        2.20        1.96      0.10 o
  -8   3   5        2.25        2.07      0.06 o
  -7   3   5        0.12        0.24      0.04 o
  -6   3   5        0.01        0.06      0.04 o
  -5   3   5        2.90        2.21      0.07 o
  -4   3   5       81.46       87.76      0.38 o
  -3   3   5        0.44        0.50      0.06 o
  -2   3   5        2.70        3.33      0.22 o
  -1   3   5        1.16        1.02      0.05 o
   0   3   5        4.92        6.13      0.11 o
   1   3   5        8.14        6.83      0.24 o
   2   3   5       50.63       45.15      0.27 o
   3   3   5        0.00        0.00      0.06 o
   4   3   5        0.32        0.22      0.11 o
  -7   4   5        0.41        0.40      0.06 o
  -6   4   5        1.76        2.54      0.11 o
  -5   4   5        0.00        0.02      0.08 o
  -4   4   5       19.42       19.63      0.28 o
  -3   4   5       27.71       29.71      0.56 o
  -2   4   5       26.04       26.27      0.25 o
  -1   4   5        2.20        2.88      0.10 o
   0   4   5       82.27       75.00      0.77 o
   1   4   5       24.78       21.59      0.22 o
   2   4   5        1.07        1.31      0.17 o
   3   4   5        0.75        1.05      0.09 o
  -6   5   5        3.58        3.59      0.11 o
  -5   5   5        4.75        5.57      0.16 o
  -4   5   5        7.14        7.22      0.15 o
  -3   5   5       16.36       19.31      0.26 o
  -2   5   5        1.29        0.98      0.07 o
  -1   5   5        8.63        7.82      0.48 o
   0   5   5        0.86        0.51      0.09 o
   1   5   5        1.08        2.13      0.14 o
   2   5   5        0.10        0.17      0.09 o
  -5   6   5        5.79        6.77      0.14 o
  -4   6   5        0.17        0.09      0.05 o
  -3   6   5       13.26       17.43      0.26 o
  -2   6   5        0.01        0.01      0.09 o
  -1   6   5        0.04        0.09      0.07 o
   0   6   5        0.33        0.36      0.09 o
  -2  -9   6        0.07        0.03      0.04 o
  -1  -9   6        1.29        1.82      0.07 o
   0  -9   6        1.11        1.18      0.05 o
   1  -9   6        0.07        0.13      0.02 o
   2  -9   6        3.97        5.73      0.38 o
  -4  -8   6        0.03        0.09      0.03 o
  -3  -8   6        0.15        0.04      0.03 o
  -2  -8   6        5.42        5.14      0.07 o
  -1  -8   6        9.10       10.72      0.17 o
   0  -8   6        2.69        2.17      0.08 o
   1  -8   6        0.13        0.26      0.04 o
   2  -8   6        0.39        0.25      0.02 o
   3  -8   6        0.51        0.63      0.04 o
   4  -8   6        2.81        2.66      0.17 o
  -5  -7   6        0.69        0.78      0.05 o
  -4  -7   6        0.05        0.00      0.05 o
  -3  -7   6        9.51        9.29      0.18 o
  -2  -7   6        0.38        0.44      0.04 o
  -1  -7   6        4.92        4.53      0.11 o
   0  -7   6        5.98        6.45      0.14 o
   1  -7   6       61.81       67.37      0.43 o
   2  -7   6       15.73       20.91      2.46 o
   3  -7   6        3.43        3.09      0.29 o
   4  -7   6        1.08        1.25      0.07 o
   5  -7   6        0.17        0.18      0.02 o
  -6  -6   6       11.38       12.18      0.83 o
  -5  -6   6        1.53        1.32      0.06 o
  -4  -6   6       12.43       12.77      1.63 o
  -3  -6   6        8.07        7.44      0.36 o
  -2  -6   6       31.54       25.88      0.25 o
  -1  -6   6       82.39       73.19      0.63 o
   0  -6   6      197.80      201.24      0.51 o
   1  -6   6      228.29      229.46      0.76 o
   2  -6   6        0.45        0.61      0.05 o
   3  -6   6       25.07       25.18      0.74 o
   4  -6   6        2.21        2.02      0.09 o
   5  -6   6        3.55        3.62      0.09 o
  -7  -5   6        0.65        0.72      0.05 o
  -6  -5   6        0.69        0.51      0.05 o
  -5  -5   6        0.01        0.00      0.04 o
  -4  -5   6        2.81        2.35      0.12 o
  -3  -5   6        8.08        7.37      0.14 o
  -2  -5   6      180.65      170.42      8.61 o
  -1  -5   6      246.56      220.21      3.92 o
   0  -5   6        2.11        1.91      0.17 o
   1  -5   6       72.52       65.46      0.28 o
   2  -5   6       45.02       45.48      0.40 o
   3  -5   6        5.94        5.57      0.34 o
   4  -5   6       53.96       52.21      1.66 o
   5  -5   6        9.44        8.75      0.14 o
  -7  -4   6        0.01        0.01      0.04 o
  -6  -4   6        0.08        0.05      0.06 o
  -5  -4   6        8.87        8.84      0.16 o
  -4  -4   6        0.33        0.10      0.06 o
  -3  -4   6       12.16       13.95      0.79 o
  -2  -4   6       23.81       24.50      1.06 o
  -1  -4   6        0.48        0.90      0.15 o
   0  -4   6        5.27        6.05      0.17 o
   1  -4   6        0.25        0.04      0.03 o
   2  -4   6        0.06        0.49      0.10 o
   3  -4   6       90.85       94.72      0.57 o
   4  -4   6       79.98       80.46      0.50 o
   5  -4   6        2.89        2.84      0.15 o
   6  -4   6        0.03        0.05      0.04 o
  -7  -3   6        4.79        4.75      0.11 o
  -6  -3   6       14.81       14.67      0.20 o
  -5  -3   6        3.55        3.36      0.18 o
  -4  -3   6        2.39        4.04      0.97 o
  -3  -3   6       30.63       31.52      0.96 o
  -1  -3   6        3.15        2.59      0.11 o
   0  -3   6       38.39       45.40      0.44 o
   1  -3   6       29.07       29.68      0.39 o
   2  -3   6       14.48       13.68      0.22 o
   3  -3   6        1.85        1.37      0.11 o
   4  -3   6        3.48        3.51      0.14 o
   5  -3   6        0.04        0.00      0.07 o
   6  -3   6        0.60        0.44      0.05 o
  -8  -2   6        2.65        2.53      0.07 o
  -7  -2   6       15.17       13.50      0.39 o
  -6  -2   6       29.12       25.72      3.31 o
  -5  -2   6        0.71        0.59      0.05 o
  -4  -2   6        1.87        1.18      0.29 o
  -3  -2   6       46.77       37.32      0.27 o
  -2  -2   6      241.75      226.17      0.65 o
  -1  -2   6      181.66      205.25      5.76 o
   0  -2   6       13.00        8.22      0.12 o
   1  -2   6       30.68       25.92      0.37 o
   2  -2   6        7.71        6.96      0.12 o
   3  -2   6       14.68       15.72      0.28 o
   4  -2   6       41.31       45.60      0.44 o
   5  -2   6        8.28        8.46      0.18 o
  -8  -1   6        3.50        2.88      0.08 o
  -7  -1   6        0.03        0.06      0.04 o
  -6  -1   6        3.53        2.48      0.09 o
  -5  -1   6        2.23        1.89      0.37 o
  -4  -1   6        0.03        0.06      0.05 o
  -3  -1   6      163.48      152.37      0.55 o
  -2  -1   6       35.93       33.63      0.29 o
  -1  -1   6        0.00        0.00      0.07 o
   0  -1   6       31.88       32.65      0.39 o
   1  -1   6        6.05        5.98      0.14 o
   2  -1   6       44.89       41.78      0.23 o
   3  -1   6      315.13      298.61      1.40 o
   4  -1   6       16.08       16.58      0.24 o
   5  -1   6        0.31        0.20      0.08 o
  -8   0   6        0.24        0.17      0.12 o
  -7   0   6        0.04        0.04      0.06 o
  -6   0   6        0.16        0.20      0.08 o
  -5   0   6       14.79       12.81      1.57 o
  -4   0   6        0.07        0.12      0.04 o
  -3   0   6        1.11        0.79      0.08 o
  -2   0   6       11.00        9.28      0.18 o
  -1   0   6       29.15       31.02      0.31 o
   0   0   6        4.07        4.47      0.16 o
   1   0   6      459.88      426.37      3.58 o
   2   0   6       48.71       46.20      0.67 o
   3   0   6       21.05       18.73      0.57 o
   4   0   6       14.38       13.91      0.11 o
   5   0   6        2.61        2.44      0.09 o
  -8   1   6       30.17       26.58      0.20 o
  -7   1   6        0.03        0.06      0.07 o
  -6   1   6       17.78       15.45      0.22 o
  -5   1   6        2.59        2.37      0.07 o
  -4   1   6       16.87       15.16      1.32 o
  -3   1   6       23.65       25.66      0.15 o
  -2   1   6       42.80       42.64      0.26 o
  -1   1   6       18.59       20.43      0.20 o
   0   1   6        0.35        0.39      0.05 o
   1   1   6       32.71       26.69      0.21 o
   2   1   6       28.81       25.90      2.47 o
   3   1   6        4.68        4.22      0.10 o
   4   1   6        0.04        0.10      0.06 o
  -8   2   6        6.05        5.78      0.10 o
  -7   2   6        2.96        2.32      0.09 o
  -6   2   6        0.44        0.34      0.05 o
  -5   2   6        1.25        1.02      0.14 o
  -4   2   6       51.03       52.45      0.75 o
  -3   2   6        6.22        6.19      0.13 o
  -2   2   6        0.11        0.29      0.06 o
  -1   2   6        6.85        7.93      0.15 o
   0   2   6        0.79        0.54      0.08 o
   1   2   6        0.11        0.02      0.06 o
   2   2   6        5.60        6.86      0.35 o
   3   2   6       10.26       11.75      0.63 o
   4   2   6        0.24        0.56      0.09 o
  -7   3   6        0.78        0.85      0.08 o
  -6   3   6        2.39        2.98      0.09 o
  -5   3   6        0.14        0.10      0.08 o
  -4   3   6       32.85       34.24      0.45 o
  -3   3   6        4.96        5.84      0.16 o
  -2   3   6        1.47        1.69      0.09 o
  -1   3   6        1.02        0.82      0.05 o
   0   3   6       17.71       13.41      0.36 o
   1   3   6        1.22        1.49      0.09 o
   2   3   6        0.17        0.74      0.07 o
   3   3   6        4.34        2.85      0.11 o
  -7   4   6        0.54        0.57      0.05 o
  -6   4   6       14.74       17.27      0.24 o
  -5   4   6        0.45        0.53      0.09 o
  -4   4   6        3.47        3.60      0.18 o
  -3   4   6        0.04        0.14      0.07 o
  -2   4   6        6.58        6.54      0.20 o
  -1   4   6       15.35       17.88      0.34 o
   0   4   6       12.19       10.24      0.22 o
   1   4   6        1.21        1.04      0.14 o
   2   4   6        0.01        0.00      0.09 o
  -6   5   6        0.23        0.28      0.06 o
  -5   5   6        2.81        4.16      0.13 o
  -4   5   6        5.62        6.83      0.25 o
  -3   5   6        0.65        0.60      0.07 o
  -2   5   6       13.80       15.43      0.92 o
  -1   5   6        3.30        3.59      0.29 o
   0   5   6        0.99        0.95      0.12 o
  -1  -9   7        0.82        1.50      0.06 o
   0  -9   7        4.22        6.09      0.09 o
   1  -9   7        2.10        2.13      0.05 o
  -3  -8   7        4.37        5.20      0.08 o
  -2  -8   7        0.09        0.11      0.03 o
  -1  -8   7        0.03        0.10      0.04 o
   0  -8   7        2.43        1.92      0.07 o
   1  -8   7        1.34        1.39      0.04 o
   2  -8   7        0.01        0.01      0.02 o
   3  -8   7       19.22       21.83      0.16 o
  -5  -7   7        2.79        2.77      0.07 o
  -4  -7   7        1.07        0.96      0.06 o
  -3  -7   7        8.31        8.99      0.15 o
  -2  -7   7       40.23       35.81      3.00 o
  -1  -7   7        0.07        0.00      0.05 o
   0  -7   7        2.78        2.68      0.09 o
   1  -7   7        0.02        0.07      0.05 o
   2  -7   7        0.24        0.20      0.05 o
   3  -7   7        6.34        7.40      0.12 o
   4  -7   7        0.57        0.53      0.05 o
  -6  -6   7        0.60        0.65      0.04 o
  -5  -6   7        7.34        7.27      0.93 o
  -4  -6   7        6.11        4.98      0.12 o
  -3  -6   7        6.60        6.17      0.14 o
  -2  -6   7        7.61        6.54      0.15 o
  -1  -6   7      107.24       97.01      2.93 o
   0  -6   7        5.86        6.71      0.16 o
   1  -6   7        9.99       11.10      0.23 o
   2  -6   7       15.23       16.74      0.59 o
   3  -6   7        6.55        6.93      0.09 o
   4  -6   7        9.42        9.56      0.14 o
  -6  -5   7        3.44        4.08      0.08 o
  -5  -5   7        9.92       10.39      0.19 o
  -4  -5   7        0.01        0.12      0.08 o
  -3  -5   7       50.35       45.71      1.44 o
  -2  -5   7      197.50      190.70      4.00 o
  -1  -5   7      113.14      108.82      0.56 o
   0  -5   7       22.96       23.23      0.27 o
   1  -5   7        1.57        1.11      0.06 o
   2  -5   7        9.20        8.84      0.26 o
   3  -5   7       27.48       25.80      1.44 o
   4  -5   7       12.55       10.97      0.11 o
   5  -5   7        0.13        0.01      0.04 o
  -7  -4   7        0.72        0.63      0.03 o
  -6  -4   7        0.56        0.36      0.04 o
  -5  -4   7        2.31        1.82      0.06 o
  -4  -4   7      154.12      155.57      1.43 o
  -3  -4   7       31.42       32.54      0.22 o
  -2  -4   7        6.47        5.99      0.56 o
  -1  -4   7        5.93        4.28      0.12 o
   0  -4   7      136.35      131.05      0.62 o
   1  -4   7       23.17       20.37      0.96 o
   2  -4   7       33.59       25.22      1.98 o
   3  -4   7        3.84        3.06      0.08 o
   4  -4   7        0.79        0.68      0.12 o
   5  -4   7        7.50        6.15      1.30 o
  -7  -3   7        7.44        7.07      0.34 o
  -6  -3   7        1.70        1.46      0.08 o
  -5  -3   7        0.31        0.27      0.05 o
  -4  -3   7        8.61        9.46      0.26 o
  -3  -3   7       14.65       14.51      0.25 o
  -2  -3   7        0.71        0.72      0.09 o
  -1  -3   7       42.04       42.37      0.41 o
   0  -3   7       10.96       13.10      0.32 o
   1  -3   7       33.58       32.77      0.36 o
   2  -3   7       69.69       71.90      0.57 o
   3  -3   7       68.14       76.48      0.58 o
   4  -3   7        2.14        2.93      0.12 o
   5  -3   7        1.70        1.34      0.45 o
  -8  -2   7        3.52        2.97      0.07 o
  -7  -2   7        1.67        1.73      0.08 o
  -6  -2   7        0.11        0.18      0.07 o
  -5  -2   7        6.21        5.97      0.28 o
  -4  -2   7       19.94       17.51      1.13 o
  -3  -2   7      120.68      125.13      0.41 o
  -2  -2   7       13.75       13.17      0.13 o
  -1  -2   7        0.70        1.05      0.05 o
   0  -2   7       20.29       19.39      1.65 o
   1  -2   7       62.27       63.80      1.60 o
   2  -2   7        1.92        1.76      0.13 o
   3  -2   7        8.77        9.08      0.22 o
   4  -2   7        4.84        5.89      0.17 o
   5  -2   7        6.88        7.71      0.14 o
  -8  -1   7        1.93        1.61      0.06 o
  -7  -1   7        0.39        0.54      0.07 o
  -6  -1   7        1.11        1.31      0.09 o
  -5  -1   7       22.51       25.62      4.00 o
  -4  -1   7       66.92       65.16      0.59 o
  -3  -1   7       68.58       75.75      0.47 o
  -2  -1   7        0.34        0.24      0.05 o
  -1  -1   7       22.60       23.87      0.75 o
   0  -1   7        3.37        3.04      0.20 o
   1  -1   7      195.95      201.22      1.19 o
   2  -1   7       25.35       23.27      0.21 o
   3  -1   7        3.70        3.76      0.09 o
   4  -1   7        0.03        0.03      0.04 o
  -8   0   7        0.03        0.00      0.05 o
  -7   0   7        1.86        1.71      0.10 o
  -6   0   7        0.12        0.17      0.08 o
  -5   0   7       28.93       31.21      0.31 o
  -4   0   7       32.38       30.77      1.57 o
  -3   0   7       10.46       11.22      0.14 o
  -2   0   7        2.18        2.44      0.32 o
  -1   0   7      111.31      122.39      2.17 o
   0   0   7        4.46        3.77      0.11 o
   1   0   7      268.62      259.88      1.26 o
   2   0   7        0.13        0.01      0.06 o
   3   0   7        0.88        1.50      0.08 o
   4   0   7        2.14        2.59      0.10 o
  -7   1   7        0.24        0.12      0.07 o
  -6   1   7        3.11        3.27      0.08 o
  -5   1   7        0.07        0.11      0.05 o
  -4   1   7        4.22        3.71      0.10 o
  -3   1   7        0.26        0.18      0.05 o
  -2   1   7        8.40        8.33      0.13 o
  -1   1   7      184.57      198.30      3.28 o
   0   1   7        8.44        9.43      0.45 o
   1   1   7       17.91       18.04      0.69 o
   2   1   7       36.75       35.04      0.36 o
   3   1   7        2.60        2.78      0.11 o
  -7   2   7        0.37        0.32      0.06 o
  -6   2   7        0.38        0.46      0.05 o
  -5   2   7        0.48        0.52      0.06 o
  -4   2   7        8.96        9.20      0.28 o
  -3   2   7        0.92        0.86      0.08 o
  -2   2   7        1.96        2.56      0.12 o
  -1   2   7        9.21        8.76      0.22 o
   0   2   7       25.38       22.56      0.27 o
   1   2   7        4.87        4.55      0.12 o
   2   2   7        1.57        2.06      0.08 o
   3   2   7        2.58        3.81      0.10 o
  -7   3   7        0.02        0.01      0.03 o
  -6   3   7       22.24       24.93      0.27 o
  -5   3   7        1.52        2.05      0.13 o
  -4   3   7        0.25        0.33      0.07 o
  -3   3   7        0.26        0.54      0.08 o
  -2   3   7        1.24        1.33      0.10 o
  -1   3   7        0.00        0.00      0.05 o
   0   3   7        5.92        4.66      0.11 o
   1   3   7        4.51        4.96      0.30 o
   2   3   7        0.02        0.00      0.04 o
  -6   4   7        5.31        6.26      0.12 o
  -5   4   7        0.50        0.68      0.09 o
  -4   4   7        1.18        1.28      0.12 o
  -3   4   7        0.04        0.11      0.07 o
  -2   4   7       34.63       39.38      0.44 o
  -1   4   7        2.04        2.08      0.17 o
   0   4   7        0.79        1.40      0.13 o
  -4   5   7        6.59        6.68      0.12 o
  -3  -8   8        0.67        1.02      0.04 o
  -2  -8   8        2.94        4.12      0.09 o
  -1  -8   8        0.49        0.33      0.04 o
   0  -8   8        0.97        0.66      0.05 o
   1  -8   8        4.70        4.21      0.08 o
   2  -8   8        9.57        9.11      0.10 o
  -4  -7   8        0.12        0.11      0.04 o
  -3  -7   8        0.09        0.06      0.03 o
  -2  -7   8        2.21        2.60      0.09 o
  -1  -7   8        4.94        5.05      0.13 o
   0  -7   8        1.59        1.88      0.31 o
   1  -7   8        8.02       10.76      0.84 o
   2  -7   8        1.63        1.45      0.06 o
   3  -7   8        0.05        0.13      0.04 o
  -5  -6   8        2.09        1.92      0.07 o
  -4  -6   8       25.32       23.19      0.23 o
  -3  -6   8       33.39       30.64      0.29 o
  -2  -6   8       22.49       21.82      0.26 o
  -1  -6   8       39.13       37.97      0.36 o
   0  -6   8        5.86        5.12      0.10 o
   1  -6   8        1.74        1.48      0.06 o
   2  -6   8        2.97        3.56      0.14 o
   3  -6   8        1.87        1.78      0.10 o
  -6  -5   8        7.50        7.92      0.52 o
  -5  -5   8        3.39        3.37      0.11 o
  -4  -5   8       49.70       48.48      0.39 o
  -3  -5   8      141.76      130.70      2.67 o
  -2  -5   8        5.99        5.56      0.10 o
  -1  -5   8       38.08       38.98      0.37 o
   0  -5   8       14.37       15.38      0.25 o
   1  -5   8       19.71       19.11      0.81 o
   2  -5   8       82.06       78.62      4.44 o
   3  -5   8        6.12        4.38      0.32 o
   4  -5   8        0.01        0.00      0.04 o
  -7  -4   8        0.00        0.00      0.04 o
  -6  -4   8        4.27        4.01      0.12 o
  -5  -4   8       23.29       25.03      0.29 o
  -4  -4   8       15.60       15.97      0.26 o
  -3  -4   8       25.32       25.30      0.26 o
  -2  -4   8       12.14       11.02      0.20 o
  -1  -4   8        7.39        6.72      0.16 o
   0  -4   8        6.67        4.88      0.15 o
   1  -4   8       90.08       87.74      0.62 o
   2  -4   8       42.33       33.99      6.34 o
   3  -4   8        0.65        0.72      0.09 o
   4  -4   8        1.82        1.99      0.08 o
  -7  -3   8        0.48        0.27      0.05 o
  -6  -3   8       13.51       13.00      0.13 o
  -5  -3   8        0.25        0.23      0.04 o
  -4  -3   8        2.44        2.92      0.08 o
  -3  -3   8        1.61        1.42      0.14 o
  -2  -3   8       18.73       16.17      0.38 o
  -1  -3   8       82.06       75.84      0.86 o
   0  -3   8       49.46       42.22      0.69 o
   1  -3   8        1.02        0.54      0.09 o
   2  -3   8        0.34        0.61      0.11 o
   3  -3   8        0.69        0.54      0.09 o
   4  -3   8        7.11        8.56      0.15 o
  -7  -2   8        0.90        1.05      0.05 o
  -6  -2   8        0.03        0.03      0.05 o
  -5  -2   8        7.80        9.37      0.12 o
  -4  -2   8       10.58       10.84      0.13 o
  -3  -2   8        7.51        7.72      0.22 o
  -2  -2   8        5.68        4.64      0.30 o
  -1  -2   8       15.98       15.08      0.25 o
   0  -2   8        8.67        7.91      0.47 o
   1  -2   8        9.83        8.82      0.17 o
   2  -2   8       13.94       15.15      1.14 o
   3  -2   8        3.20        3.74      0.14 o
   4  -2   8        1.53        1.64      0.09 o
  -7  -1   8        1.43        1.97      0.11 o
  -6  -1   8        5.98        6.44      0.37 o
  -5  -1   8       54.43       55.44      1.98 o
  -4  -1   8        0.57        0.21      0.06 o
  -3  -1   8        3.05        3.84      0.10 o
  -2  -1   8        0.04        0.15      0.07 o
  -1  -1   8        4.70        4.24      0.15 o
   0  -1   8       52.90       50.58      0.62 o
   1  -1   8       48.89       46.92      0.31 o
   2  -1   8        2.93        2.69      0.09 o
   3  -1   8        7.75        7.56      0.15 o
  -7   0   8       13.86       13.33      0.18 o
  -6   0   8        5.37        5.17      0.14 o
  -5   0   8        2.77        2.63      0.07 o
  -4   0   8        1.72        1.93      0.13 o
  -3   0   8       10.04       10.64      0.23 o
  -2   0   8        2.90        2.82      0.13 o
  -1   0   8      272.40      279.35      2.10 o
   0   0   8       43.04       40.81      0.54 o
   1   0   8        0.22        0.14      0.05 o
   2   0   8        0.06        0.11      0.08 o
   3   0   8        0.18        0.22      0.06 o
  -7   1   8        0.98        1.08      0.07 o
  -6   1   8        3.80        3.90      0.20 o
  -5   1   8        7.53        8.51      0.13 o
  -4   1   8        1.82        1.59      0.09 o
  -3   1   8       66.62       76.08      0.88 o
  -2   1   8        6.04        6.50      0.15 o
  -1   1   8       63.34       65.41      1.64 o
   0   1   8       20.20       20.39      0.21 o
   1   1   8        1.66        1.09      0.09 o
   2   1   8        2.86        2.65      0.10 o
  -6   2   8        7.00        7.61      0.09 o
  -5   2   8        0.00        0.00      0.06 o
  -4   2   8        2.17        2.04      0.15 o
  -3   2   8       17.72       18.65      1.11 o
  -2   2   8        0.76        0.79      0.08 o
  -1   2   8        0.00        0.04      0.08 o
   0   2   8       11.37       10.72      0.20 o
   1   2   8        3.71        3.75      0.19 o
  -6   3   8        1.97        1.73      0.07 o
  -5   3   8        0.23        0.17      0.08 o
  -4   3   8        0.02        0.00      0.10 o
  -3   3   8        0.01        0.13      0.10 o
  -2   3   8        0.69        0.73      0.10 o
   0   3   8        0.03        0.07      0.12 o
  -4   4   8        3.32        3.75      0.10 o
  -2   4   8        2.24        1.84      0.11 o
  -1  -8   9        2.85        3.06      0.06 o
   0  -8   9        0.30        0.20      0.03 o
  -4  -7   9        1.46        1.03      0.04 o
  -3  -7   9        0.43        0.46      0.05 o
  -2  -7   9        1.27        1.17      0.07 o
  -1  -7   9       18.98       23.35      0.22 o
   0  -7   9        7.83        9.79      0.14 o
   1  -7   9        9.53       11.66      0.14 o
  -5  -6   9        0.13        0.22      0.04 o
  -4  -6   9        1.65        1.20      0.07 o
  -3  -6   9       10.01        9.26      0.16 o
  -2  -6   9        1.05        1.26      0.09 o
  -1  -6   9        2.00        2.55      0.12 o
   0  -6   9        9.73       10.39      0.18 o
   1  -6   9        2.25        2.19      0.10 o
   2  -6   9        0.37        0.16      0.05 o
  -5  -5   9       30.92       28.59      0.24 o
  -4  -5   9       27.75       26.87      0.26 o
  -3  -5   9       46.35       41.28      1.84 o
  -2  -5   9        4.74        5.36      0.14 o
  -1  -5   9        0.61        0.43      0.08 o
   0  -5   9        2.49        3.05      0.14 o
   1  -5   9        1.84        1.11      0.10 o
   2  -5   9        0.19        0.05      0.06 o
   3  -5   9        0.87        1.02      0.06 o
  -6  -4   9       45.73       43.78      0.27 o
  -5  -4   9       54.98       54.23      0.37 o
  -4  -4   9        0.00        0.00      0.04 o
  -3  -4   9       15.72       14.29      0.14 o
  -2  -4   9       30.47       27.61      1.16 o
  -1  -4   9       13.22       12.13      0.22 o
   0  -4   9       62.42       62.55      0.51 o
   1  -4   9        1.20        0.65      0.10 o
   2  -4   9        0.57        0.73      0.10 o
   3  -4   9        0.56        0.45      0.06 o
  -6  -3   9        0.98        0.93      0.07 o
  -5  -3   9        2.28        2.67      0.07 o
  -4  -3   9        8.54        9.12      0.26 o
  -3  -3   9        0.01        0.06      0.04 o
  -2  -3   9        7.22        5.39      0.39 o
  -1  -3   9       30.77       30.86      0.61 o
   0  -3   9       46.70       46.59      0.29 o
   1  -3   9       18.39       18.19      0.80 o
   2  -3   9        0.24        0.11      0.09 o
   3  -3   9        0.66        0.83      0.07 o
  -6  -2   9        3.41        3.27      0.59 o
  -5  -2   9        8.09        8.35      0.51 o
  -4  -2   9        0.58        0.65      0.05 o
  -3  -2   9       26.96       26.90      3.44 o
  -2  -2   9       52.21       46.45      0.79 o
  -1  -2   9       26.86       26.58      0.88 o
   0  -2   9        1.10        1.63      0.10 o
   1  -2   9        0.00        0.10      0.05 o
   2  -2   9       34.37       37.97      0.21 o
   3  -2   9        0.22        0.28      0.06 o
  -7  -1   9        2.30        2.46      0.08 o
  -6  -1   9        7.16        8.50      0.17 o
  -5  -1   9        0.86        1.33      0.12 o
  -4  -1   9        1.18        1.17      0.17 o
  -3  -1   9        3.15        3.90      0.51 o
  -2  -1   9        0.00        0.00      0.09 o
  -1  -1   9       25.06       26.13      1.56 o
   0  -1   9        3.64        3.22      0.15 o
   1  -1   9        6.01        6.10      0.16 o
   2  -1   9        0.32        0.40      0.06 o
  -6   0   9        2.33        2.49      0.11 o
  -5   0   9        0.17        0.38      0.05 o
  -4   0   9        0.21        0.18      0.06 o
  -3   0   9       33.44       37.15      1.37 o
  -2   0   9       23.94       25.28      0.85 o
  -1   0   9       48.78       49.03      1.07 o
   0   0   9        2.54        2.56      0.14 o
   1   0   9        0.00        0.05      0.07 o
   2   0   9        8.54        8.47      0.12 o
  -6   1   9        1.06        1.06      0.07 o
  -5   1   9        0.72        0.96      0.06 o
  -4   1   9        0.03        0.11      0.05 o
  -3   1   9      126.86      140.02      1.60 o
  -2   1   9       12.51       13.47      0.32 o
  -1   1   9        1.77        1.91      0.08 o
   0   1   9        1.29        0.88      0.09 o
   1   1   9        0.17        0.23      0.06 o
  -5   2   9       16.13       17.51      0.21 o
  -4   2   9        3.11        4.03      0.14 o
  -3   2   9       10.27       12.12      0.22 o
  -2   2   9       19.43       18.73      0.24 o
  -1   2   9        2.40        2.38      0.08 o
   0   2   9        3.07        2.89      0.16 o
  -2  -7  10        1.33        1.27      0.20 o
  -1  -7  10       11.91       16.80      0.15 o
  -4  -6  10        1.14        0.98      0.05 o
  -3  -6  10        2.36        2.82      0.09 o
  -1  -6  10        1.66        1.76      0.09 o
   0  -6  10        0.61        0.84      0.06 o
   1  -6  10        1.20        1.12      0.06 o
  -5  -5  10       17.75       14.54      0.13 o
  -4  -5  10        3.17        2.61      0.08 o
  -3  -5  10        0.49        0.33      0.06 o
  -2  -5  10        1.76        1.56      0.09 o
  -1  -5  10       11.88       13.45      0.21 o
   0  -5  10       16.63       16.95      0.23 o
   1  -5  10        0.15        0.03      0.06 o
  -5  -4  10       14.50       12.51      0.14 o
  -4  -4  10        7.30        6.63      0.12 o
  -3  -4  10        5.12        5.10      0.12 o
  -2  -4  10       15.45       16.74      1.02 o
  -1  -4  10       20.83       20.43      0.17 o
   0  -4  10        0.15        0.03      0.08 o
   1  -4  10        1.79        2.39      0.11 o
  -5  -3  10        0.07        0.03      0.04 o
  -4  -3  10        7.62        5.82      0.11 o
  -3  -3  10       29.50       27.32      0.24 o
  -2  -3  10       30.17       31.81      0.32 o
  -1  -3  10        0.80        0.82      0.06 o
   0  -3  10        4.89        6.08      0.17 o
   1  -3  10        0.24        0.34      0.07 o
  -6  -2  10        1.39        1.54      0.07 o
  -5  -2  10        0.57        0.52      0.08 o
  -4  -2  10        2.22        2.05      0.43 o
  -3  -2  10        4.29        4.40      0.12 o
  -2  -2  10        4.08        3.07      0.12 o
  -1  -2  10       10.76        9.87      0.99 o
   0  -2  10        0.49        0.56      0.08 o
   1  -2  10        1.20        1.39      0.07 o
  -5  -1  10        4.38        5.35      0.13 o
  -4  -1  10        5.34        4.31      0.11 o
  -3  -1  10        9.89        9.29      0.18 o
  -2  -1  10       10.97       11.92      1.18 o
  -1  -1  10        0.01        0.01      0.06 o
   0  -1  10        6.31        7.67      0.15 o
   1  -1  10        1.34        1.04      0.06 o
  -5   0  10        2.79        2.42      0.07 o
  -4   0  10        3.56        3.66      0.32 o
  -3   0  10       45.87       46.85      3.59 o
  -2   0  10        7.48        7.34      0.64 o
  -1   0  10        5.81        5.48      0.35 o
   0   0  10        1.69        1.38      0.07 o
  -4   1  10        9.78       10.22      0.15 o
  -3   1  10       12.26       12.25      0.18 o
  -2   1  10        0.68        0.78      0.05 o
  -2  -5  11        2.80        3.01      0.08 o
  -1  -5  11        0.28        0.61      0.06 o
  -3  -4  11        4.33        4.24      0.09 o
  -2  -4  11       14.26       13.48      0.13 o
  -1  -4  11        0.05        0.03      0.05 o
  -3  -3  11       11.16       13.22      0.17 o
  -2  -3  11        2.68        3.07      0.09 o
  -1  -3  11        0.08        0.05      0.04 o
  -4  -2  11       18.81       23.48      0.21 o
  -3  -2  11        2.64        3.34      0.10 o
  -2  -2  11        0.95        1.33      0.08 o
  -1  -2  11        0.97        1.27      0.06 o
 
